# Supplementary material for: Supervised Relation Extraction Between Suicide-Related Entities and Drugs: Development and Usability Study of an Annotated PubMed Corpus
Source: J Med Internet Res. 2023 Mar 8;25:e41100. doi: 10.2196/41100 (PMC10034613; doi:10.2196/41100)
Supplement: Multimedia Appendix 1 [file jmir_v25i1e41100_app1.xlsx]

## Sheet: Medline_ADE_suicidal_subset
Multimedia Appendix 1. Sentences with suicidal entities from the MEDLINE adverse drug event data set.
Sentence	Suicidal entity	Drug
We present three cases from the Provincial Toxicology Center of British Columbia, Canada in which suicidal overdose deaths were associated with quetiapine.	suicidal overdose deaths	quetiapine
We present the case of a 58-year-old woman who ingested more than 35 g of caffeine in a suicide attempt.	suicide attempt	caffeine
The authors present a case study of a mentally healthy man who repeatedly experienced short-lived, obsessional-like suicidal ideas and images after ingestion of the anti-fungal drug ketoconazole.	obsessional-like suicidal ideas and images	ketoconazole
