# Supplementary material for: Supervised Relation Extraction Between Suicide-Related Entities and Drugs: Development and Usability Study of an Annotated PubMed Corpus
Source: J Med Internet Res. 2023 Mar 8;25:e41100. doi: 10.2196/41100 (PMC10034613; doi:10.2196/41100)
Supplement: Multimedia Appendix 4 [file jmir_v25i1e41100_app4.xlsx]

## Sheet: F1_stats
Dataset	Relation set	Split rate	Order	DSE	DSE_bio	DSE_clinical	DSE_pubmed	DSE_sci	avg	max
Dataset 1	binary	0.9	unordered	0.938918	0.958274	0.950253	0.9519	0.949579	0.949785	0.958274
Dataset 2	binary	0.8	ordered	0.94348	0.95284	0.948706	0.948898	0.945911	0.947967	0.95284
Dataset 3	binary	0.8	unordered	0.935969	0.952153	0.944707	0.943184	0.949719	0.945146	0.952153
Dataset 4	binary	0.9	ordered	0.940624	0.94864	0.937227	0.944796	0.946773	0.943612	0.94864
Dataset 5	quaternary	0.9	ordered	0.909274	0.922337	0.903933	0.926154	0.917894	0.915919	0.926154
Dataset 6	quaternary	0.9	unordered	0.884669	0.92678	0.914291	0.910213	0.911305	0.909452	0.92678
Dataset 7	quaternary	0.8	ordered	0.896519	0.919363	0.905857	0.913153	0.896091	0.906197	0.919363
Dataset 8	quaternary	0.8	unordered	0.878101	0.908922	0.885561	0.916155	0.910018	0.899751	0.916155
avg				0.915944	0.936164	0.923817	0.931807	0.928411	0.927229	0.936164
			Relation set	Average of DSE	Average of DSE_bio	Average of DSE_clinical	Average of DSE_pubmed	Average of DSE_sci	Average of avg
			binary	0.939748	0.952977	0.945223	0.947195	0.947995	0.946628
			quaternary	0.892141	0.91935	0.902411	0.916419	0.908827	0.90783
			Δ	0.0476069	0.0336263	0.0428129	0.0307757	0.0391684	0.038798
			Train split	Average of DSE	Average of DSE_bio	Average of DSE_clinical	Average of DSE_pubmed	Average of DSE_sci	Average of avg
			0.9	0.918371	0.939008	0.926426	0.933266	0.931388	0.929692
			0.8	0.913517	0.933319	0.921208	0.930348	0.925435	0.924765
			Δ	0.0048542	0.00568854	0.00521812	0.00291817	0.00595276	0.00492636
			Row Labels	Average of DSE	Average of DSE_bio	Average of DSE_clinical	Average of DSE_pubmed	Average of DSE_sci	Average of avg
			ordered	0.922474	0.935795	0.923931	0.93325	0.926667	0.928424
			unordered	0.909414	0.936532	0.923703	0.930363	0.930155	0.926034
			Δ	0.0130597	-0.000737156	0.000228287	0.00288755	-0.00348789	0.00239009
						`

## Sheet: precision_stats
Dataset	Relation set	Split rate	Order	DSE	DSE_bio	DSE_clinical	DSE_pubmed	DSE_sci	avg	max
Dataset 1	binary	0.9	unordered	0.911956	0.939302	0.917554	0.923746	0.93192	0.924896	0.939302
Dataset 2	binary	0.8	ordered	0.930353	0.939316	0.929144	0.931153	0.923233	0.93064	0.939316
Dataset 3	binary	0.8	unordered	0.930333	0.945007	0.93078	0.92594	0.939451	0.934302	0.945007
Dataset 4	binary	0.9	ordered	0.919661	0.924315	0.912681	0.923035	0.923883	0.920715	0.924315
Dataset 5	quaternary	0.9	ordered	0.889445	0.888682	0.88082	0.909036	0.897776	0.893152	0.909036
Dataset 6	quaternary	0.9	unordered	0.866726	0.915216	0.903212	0.905093	0.898301	0.89771	0.915216
Dataset 7	quaternary	0.8	ordered	0.880975	0.910311	0.894	0.904445	0.89164	0.896274	0.910311
Dataset 8	quaternary	0.8	unordered	0.865946	0.892878	0.865715	0.896564	0.891209	0.882462	0.896564
avg				0.899424	0.919378	0.904238	0.914876	0.912177	0.910019	0.919378
			Relation set	Average of DSE	Average of DSE_bio	Average of DSE_clinical	Average of DSE_pubmed	Average of DSE_sci	Average of avg
			binary	0.923076	0.936985	0.92254	0.925968	0.929622	0.927638
			quaternary	0.875773	0.901772	0.885937	0.903784	0.894732	0.8924
			Δ	0.047303	0.0352134	0.0366031	0.022184	0.0348898
			Train split	Average of DSE	Average of DSE_bio	Average of DSE_clinical	Average of DSE_pubmed	Average of DSE_sci	Average of avg
			0.9	0.896947	0.916879	0.903567	0.915228	0.91297	0.909118
			0.8	0.901902	0.921878	0.90491	0.914525	0.911383	0.91092
			Δ	-0.00495456	-0.00499946	-0.0013432	0.000702112	0.00158664	-0.00180169
			Row Labels	Average of DSE	Average of DSE_bio	Average of DSE_clinical	Average of DSE_pubmed	Average of DSE_sci	Average of avg
			ordered	0.905108	0.915656	0.904161	0.916917	0.909133	0.910195
			unordered	0.89374	0.923101	0.904315	0.912836	0.91522	0.909842
			Δ	0.011368	-0.00744457	-0.000154095	0.00408168	-0.00608754	0.000352705
						`

## Sheet: recall_stats
Dataset	Relation set	Split rate	Order	DSE	DSE_bio	DSE_clinical	DSE_pubmed	DSE_sci	avg	max
Dataset 1	binary	0.9	unordered	0.968966	0.97931	0.986207	0.982759	0.968966	0.977241	0.986207
Dataset 2	binary	0.8	ordered	0.959649	0.968421	0.970175	0.968421	0.97193	0.967719	0.97193
Dataset 3	binary	0.8	unordered	0.94386	0.959649	0.959649	0.961404	0.961404	0.957193	0.961404
Dataset 4	binary	0.9	ordered	0.965517	0.975862	0.965517	0.968966	0.972414	0.969655	0.975862
Dataset 5	quaternary	0.9	ordered	0.934483	0.965517	0.934483	0.948276	0.941379	0.944828	0.965517
Dataset 6	quaternary	0.9	unordered	0.906404	0.941133	0.927217	0.916626	0.92734	0.923744	0.941133
Dataset 7	quaternary	0.8	ordered	0.914035	0.929825	0.919298	0.922807	0.901754	0.917544	0.929825
Dataset 8	quaternary	0.8	unordered	0.891228	0.926316	0.907018	0.938596	0.931579	0.918947	0.938596
avg				0.935518	0.955754	0.946195	0.950982	0.947096	0.947109	0.955754
			Relation set	Average of DSE	Average of DSE_bio	Average of DSE_clinical	Average of DSE_pubmed	Average of DSE_sci	Average of avg
			binary	0.959498	0.970811	0.970387	0.970387	0.968678	0.967952
			quaternary	0.911537	0.940698	0.922004	0.931576	0.925513	0.926266
			Δ	0.0479604	0.030113	0.0483834	0.0388109	0.043165	0.0416865
			Train split	Average of DSE	Average of DSE_bio	Average of DSE_clinical	Average of DSE_pubmed	Average of DSE_sci	Average of avg
			0.9	0.943842	0.965456	0.953356	0.954156	0.952525	0.953867
			0.8	0.927193	0.946053	0.939035	0.947807	0.941667	0.940351
			Δ	0.0166494	0.019403	0.0143208	0.00634939	0.010858	0.0135161
			Row Labels	Average of DSE	Average of DSE_bio	Average of DSE_clinical	Average of DSE_pubmed	Average of DSE_sci	Average of avg
			ordered	0.943421	0.959906	0.947368	0.952117	0.946869	0.949936
			unordered	0.927614	0.951602	0.945023	0.949846	0.947322	0.944281
			Δ	0.0158068	0.00830417	0.00234584	0.0022713	-0.00045264	0.00565509
						`
