# Supplementary material for: Supervised Relation Extraction Between Suicide-Related Entities and Drugs: Development and Usability Study of an Annotated PubMed Corpus
Source: J Med Internet Res. 2023 Mar 8;25:e41100. doi: 10.2196/41100 (PMC10034613; doi:10.2196/41100)
Supplement: Multimedia Appendix 5 [file jmir_v25i1e41100_app5.xlsx]

## Sheet: DSE_corpus
Multimedia Appendix 5. Drug-suicide relation corpus.
Sentence	Drug	Suicidal_Entity	Relation_ID	Drug_from	Drug_to	Suicide_Entity_from	Suicide_Entity_to
Health outcomes were rates of mortality from 12 causes (cardiovascular disease, malignant neoplasms, accidents, chronic lower respiratory disease, cerebrovascular disease, pneumonia and influenza, diseases of the nervous system, suicide, chronic liver disease and cirrhosis, diabetes, homicide, HIV/AIDS) for 59 New York City neighborhoods in 2000.	influenza	suicide	0	186	195	229	236
However, an inverse pattern of melatonin levels and the seasonalpeak in suicides was observed.	melatonin	suicides	0	31	40	72	80
Seasonality, suicidality and melatonin.	melatonin	suicidality	0	29	38	13	24
Melatonin is a suicidal antioxidant that has a protective effect against ROS and cytoprotective effect through inhibition of the decrease in SOD activity.	melatonin	suicidal antioxidant	0	0	9	15	35
These findings indicate that sunshine may have a triggering effect on suicide, and suggests further research in the field of sunshine-regulated hormones, particularly melatonin.	melatonin	suicide	0	167	176	70	77
A 14-year-old girl with a history of prior suicide attempts ingested 54 50-mg desipramine hydrochloride tablets (45 mg/kg ingestion).	desipramine hydrochloride	suicide attempts	2	78	103	43	59
Fluvoxamine may be particularly beneficial in potentially suicidal patients with severe depression, in those with an underlying compulsive personality or cardiovascular disorder, in patients with coexistent anxiety or agitation, and in the elderly.	fluvoxamine	suicidal patients	3	0	11	58	75
Our findings contribute to the growing body of evidence suggesting a specific antisuicidal effect of lithium.	lithium	antisuicidal effect	3	101	108	78	98
Growing evidence suggests a rapid antisuicidal effect of low-dose ketamine infusion in Caucasian patients with treatment-resistant depression (TRD).	ketamine	antisuicidal effect	3	66	74	34	54
There were no differences in Kd or Bmax of imipramine binding between controls and suicides.	imipramine	suicides	9	43	53	83	91
Increasing evidence supports a rapid antidepressant and antisuicidal effect of a single subanesthetic dose of ketamine infusion for treatment-resistant depression (TRD).	ketamine	antisuicidal effect	3	110	118	56	76
These findings demonstrate that in MS pulsed applications of picotesla level EMFs improve mental depression and may reduce the risk of suicide by a mechanism involving the augmentation of 5-HT neurotransmission and resynchronization of circadian melatonin secretion.	melatonin	suicide	0	246	255	135	142
To test this hypothesis, we investigated nocturnal plasma melatonin levels in a cohort of 28 relapsing patients who were admitted consecutively to an inpatient Neurology service, 6 of whom had a history of suicide attempts and were having suicidal ideation at the time of admission.	melatonin	suicide attempts	0	58	67	206	222
The number of DMI defined [3H]imipramine binding sites was also significantly lower in putamen of antidepressant-treated suicides.	DMI	suicides	9	14	17	121	129
The seasonal variations of environmental (daylight and sunlight durations, mean temperature, geomagnetism), sociological (unemployment, deaths of all causes, birth and conception rates), and biological (melatonin, cortisol and serotonin circannual rhythms) factors were compared to the seasonal patterns of suicides.	melatonin	suicides	0	203	212	307	315
An association between melatonin levels with suicide behaviour, insomnia, psychomotor retardation and diurnal variation is discussed.	melatonin	suicide behaviour	9	23	32	45	62
This study analyzed collagen composition in the cardiac tissues of 13 patients with endomyocardial fibrosis and 6 individuals who were the victims of traffic accidents or suicidal deaths and did not have any heart disease.	collagen	suicidal deaths	0	20	28	171	186
Fluvoxamine is associated with a low risk of suicidal behaviour, sexual dysfunction and withdrawal syndrome.	fluvoxamine	suicidal behaviour	1	0	11	45	63
In this meta-analysis, there was no significant effect of dolutegravir on the risk of cardiac, IRIS or suicide-related serious adverse events.	dolutegravir	suicide-related serious adverse events	9	58	70	103	141
These findings suggest that the increased risk of suicide in MS patients may be related to decreased 5-HT functions and blunted circadian melatonin secretion.	melatonin	suicide	0	138	147	50	57
The purpose of this paper is to provide an overview of studies attempted to reach an explanatory model of underlying pathophysiology of melatonin in thepathogenesis of seasonal variation in suicidality.	melatonin	suicidality	0	136	145	190	201
Several lines of evidence evaluated the role of extended periods of light associated with probability of suicides whereas others summarize the alterations of melatonin excretion and its seasonal variation along with seasonaldistribution of psychiatric disorders.	melatonin	suicides	0	158	167	105	113
Melatonin levels in the blood were lower among the suicide victims.	melatonin	suicide victims	0	0	9	51	66
In this review, we discuss the existing knowledge of exo- and endo-cannabinoids, and role of the endocannabinoid system in depressive and suicidal behavior.	cannabinoids	suicidal behavior	9	67	79	138	155
Exo- and Endo-cannabinoids in Depressive and Suicidal Behaviors.	cannabinoids	Suicidal Behaviors	9	14	26	45	63
Literature addressing the role of endocannabinoids in suicide attempters (SA) is sparse.	cannabinoids	suicide attempters	0	38	50	54	72
This cross-sectional study is aimed at comparing 8 AM serum concentrations of 4 endogenous cannabinoids (anandamide, AEA; 2-arachidonoylglycerol, 2-AG; N-palmitoiletanolamida, PEA; and oleoylethanolamide, OEA) in 30 suicide attempters (SA) and 12 psychiatric controls (PC).	cannabinoids	suicide attempters	0	91	103	216	234
Unfortunately, SR1417116A (rimonabant), the first marketed inverse agonist of CB1R, produced CNS-related adverse effects including depression and suicidal ideation, and thus it was withdrawn from the market.	SR1417116A (rimonabant)	suicidal ideation	1	15	38	146	163
The prevalence at birth of congenital abnormalities and intrauterine fetal growth, based on pregnancy age at delivery and birth weight, as well as cognitive-behavioral status in exposed children born to mothers who attempted suicide with barbiturates alone or in combination with other drugs, during pregnancy, were compared with their sibs as controls.	barbiturates	suicide	2	238	250	225	232
Suicide attempt with a mix of synthetic cannabinoids and synthetic cathinones: Case report of non-fatal intoxication with AB-CHMINACA, AB-FUBINACA, alpha-PHP, alpha-PVP and 4-CMC.	cannabinoids	suicide attempt	0	40	52	0	15
With regard to clinical studies, several authors have reported an alteration of endocannabinoid serum levels in depression, while post mortem studies have demonstrated increased levels of endocannabinoids associated to a concomitant hyperactivity of CB1 receptor in the prefrontal cortex of suicide victims.	endocannabinoids	suicide victims	0	188	204	291	306
The very large doses of nitrazepam used for suicide attempt during pregnancy resulted in a high rate of CAs which may be connected with the disruption of protein metabolism in fetal mesenchyma.	nitrazepam	suicide attempt	2	24	34	44	59
The mean dose of nitrazepam used for suicide attempt was 204 mg. Of 43 exposed children, 13 (30.2%) were affected with CAs, while of their 29 sib controls, 3 (10.3%) (OR with 95%CI: 3.8, 1.0-14.6).	nitrazepam	suicide attempt	2	17	27	37	52
Of 1044 pregnant women who attempted suicide, 107 (10.3%) used large doses of nitrazepam alone or combination with other drugs, and 43 delivered live-born babies, these exposed children were evaluated.	nitrazepam	suicide	2	78	88	37	44
To evaluate the teratogenic effect of very large doses of nitrazepam in children born to pregnant women who attempted suicide and to check the feasibility of self-poisoning pregnant women model.	nitrazepam	suicide	2	58	68	118	125
The macrophage 'suicide' technique, based on the ability of clodronate-containing liposomes to deplete lymph nodes of macrophages, was used to study the role of macrophages in lymph node localisation of subcutaneous (s.c.) administered liposomes.	clodronate	suicide	0	60	70	16	23
[125I]pindolol binding in frontal cortex was found to be significantly lower in the group committing suicide compared to the matched controls (21.1 +/- 1.1 fmol/mg protein vs. 24.8 +/- 0.8 fmol/mg protein, p < .02).	pindolol	suicide	9	6	14	101	108
The density of (3H)imipramine binding sites was shown to be lower in platelets from depressive patients and in brains of suicide victims.	imipramine	suicide victims	9	19	29	121	136
Lofepramine has not been associated with adverse effects on cardiac function even in cases of attempted suicide by overdose.	lofepramine	attempted suicide	2	0	11	94	111
3H-imipramine binding in the frontal cortex of suicides.	imipramine	suicides	9	3	13	47	55
Studies investigating melatonin levels show that changes in pineal gland functions may also play a role in the pathogenesis of suicide.	melatonin	suicide	0	22	31	127	134
However, to our knowledge, there are no studies evaluating the activity of pinealocytes responsible for melatonin synthesis in suicide.	melatonin	suicide	0	104	113	127	134
These findings suggest that adjunctive rufinamide may lead to increased suicidal ideation in patients with treatment-refractory bipolar disorder.	rufinamide	suicidal ideation	1	39	49	72	89
Activation of suicidal ideation with adjunctive rufinamide in bipolar disorder.	rufinamide	suicidal ideation	1	48	58	14	31
A total of 19 patients died (2.16%), mainly due to suicidal caustic ingestion (OR혻=혻5.7: 95% CI: 1.4-23.6) or by drugs, directly related to metformin (OR혻=혻10.1; 95% CI: 2.4-42.4).	metformin	suicidal caustic ingestion	0	140	149	51	77
We report a case of a 19-year-old woman who ingested Digitalis purpurea leaves as a suicide attempt.	digitalis	suicide attempt	2	53	62	84	99
A nonsignificant tendency was found for 48 females in Iran to make more serious suicide attempts using opium than did 152 males.	opium	suicide attempts	2	103	108	80	96
The known adverse effects of bupropion consist of potentially severe neuropsychiatric disorders such as aggressiveness, depression and suicidal ideation, and also allergic reactions, including Stevens-Johnson syndrome.	bupropion	suicidal ideation	1	29	38	135	152
Prevention of suicide by naltrexone in a recently detoxified heroin addict.	naltrexone	suicide	3	25	35	14	21
Overdose, suicide attempts and death among a cohort of naltrexone-treated opioid addicts.	naltrexone	suicide attempts and death	9	55	65	10	36
To fulfill a postmarketing request, our objective was to determine suicide event (attempted or completed) incidence in patients with schizophrenia or bipolar disorder, prescribed aripiprazole.	aripiprazole	suicide event (attempted or completed) incidence	9	179	191	67	115
A 37-year-old woman was admitted to the medical intensive care unit for self-poisoning with 30 tablets of 10 mg mianserin 2 hours before her admission.	mianserin	self-poisoning	2	112	121	72	86
Arguments for the specificity of the antisuicidal effect of lithium.	lithium	antisuicidal effect	3	60	67	37	57
Suicidality events were identified in 52 among 5,123 subjects treated with either ziprasidone or placebo in 22 trials.	ziprasidone	Suicidality events	9	82	93	0	18
Pain in methadone patients: Time to address undertreatment and suicide risk (ANRS-Methaville trial).	methadone	suicide	9	8	17	63	70
Novartis was asked to provide additional data on clozapine, leukopenia, agranulocytosis, and suicidality.	clozapine	suicidality	0	49	58	93	104
Nevertheless, treatment with clozapine reduces overall mortality, probably because it reduces suicidality.	clozapine	suicidality	3	29	38	94	105
We saw two patients after they had overdosed with mirtazapine because of suicidal intention.	mirtazapine	suicidal intention	2	50	61	73	91
Suicide attempts with mirtazapine overdose without complications.	mirtazapine	Suicide attempts	2	22	33	0	16
Ketamine's rapid antisuicidal action has gathered significant clinical interest in treatment of depression though concerns exist that its actions occur through the Opioid pathway.	ketamine	suicidal	3	0	8	21	29
Paraoxon is a non-neuropathic organophosphate responsible for a large number of accidental or suicidal exposures.	paraoxon	suicidal exposures	2	0	8	94	112
We carried out a systematic review of the literature to identify and critically appraise any reported death or parasuicide associated with mefloquine prophylaxis.	mefloquine	parasuicide	9	139	149	111	122
Deaths and parasuicides associated with mefloquine chemoprophylaxis: A systematic review.	mefloquine	parasuicides	9	40	50	11	23
Contraindications to mefloquine use include a history of certain prevalent neuropsychiatric disorders, which are thought to increase the risk of severe adverse events including anxiety, paranoia, depression, hallucinations, psychosis, and possibly suicide.	mefloquine	suicide	1	21	31	248	255
Acute tubular necrosis (ATN) was diagnosed in 50 (56%) patients; 33 (66%) ATN patients had renal failure as a complication of volume depletion, fulminant infections (particularly malaria and typhoid fever) or snakebites and 12 (13.4%) patients ingested paraphenylene-diamine (PPD) (hair/Henna dye) in suicidal attempts.	typhoid	suicidal attempts	0	191	198	301	318
Of the potential risk factors in the study, major depression, adjustment disorders, individual history of suicide attempts and opium dependence, were statistically significant predictors of self-immolation.	opium	suicide attempts	0	127	132	106	122
Changes in mood, energy, appetite, sleep, libido, enjoyments and suicidal ideation (represented by the acronym MEASLES) can indicate depression.	measles	suicidal ideation	0	111	118	65	82
High prevalence of psychological drug usage, alcohol use, history of self-mutilation (self-harm), psychotic disturbances, sexual relationships, as well as smoking and opium addition was revealed as major factors in repeated suicidal behaviour in women when compared with other women.	opium	suicidal behaviour	9	167	172	224	242
We report a case of a 37-year-old female who attempted suicide with over 200 loperamide tablets.	loperamide	suicide	2	77	87	55	62
En cuanto a la mortalidad a 30 d챠as, los pacientes que fallecieron ten챠an con mayor frecuencia una intoxicaci처n aguda (13% vs 2,7%; p = 0,05), hab챠a m찼s intoxicaciones con intencionalidad suicida (8,7% vs 0,7%; p = 0,048), m찼s afectaci처n renal (21,7% vs 9,5%; p = 0,037), menos sintomatolog챠a neurol처gica (4,3% vs 17,8%; p = 0,005), mayor digoxinemia (4,7 mg/dl vs 3,7 mg/dl; p = 0,027) y menor punt…	digoxin	intencionalidad suicida	0	339	346	172	195
Bidirectional tachycardia after an acute intravenous administration of digitalis for a suicidal gesture.	digitalis	suicidal gesture	2	71	80	87	103
One case was a suicide and the other a multiple drug death including isoflurane.	isoflurane	suicide	0	69	79	15	22
Two patients were hospitalized in moderately deep coma after ingestion of large doses of diazepam (500 and 2,000 mg) with suicidal intent.	diazepam	suicidal intent	2	89	97	122	137
Until now there has been no report of a melperone fatality, though it has been used in suicide attempts.	melperone	suicide attempts	2	40	49	87	103
Pentobarbital in the context of possible suicides: Analysis of a Case.	pentobarbital	suicides	9	0	13	41	49
In the present case, it was possible to conclude that the death was a suicide due to pentobarbital intoxication in association with other depressants of the CNS (benzodiazepines and ethanol).	pentobarbital	suicide	9	85	98	70	77
Owing to its wide and easy availability, digoxin has got a significant abuse potential and may be used for suicidal purposes.	digoxin	suicidal purposes	2	41	48	107	124
Patient admitted to overdosing with digoxin 15-20 h before presentation with intent to commit suicide.	digoxin	suicide	2	36	43	94	101
The medical examiner ruled that the cause of death was mexiletine intoxication and the manner of death was suicide.	mexiletine	suicide	9	55	65	107	114
However, massive intoxication with digitalis glycosides following a suicidal attempt is a rare event.	digitalis glycosides	suicidal attempt	9	35	55	68	84
An extremely high level of digoxin was present in the choroid-retina in the case of suicidal intoxication.	digoxin	suicidal intoxication	3	27	34	84	105
Six cases were caused by digoxin overdose (accidental ingestions, pharmacy error and a suicide attempt).	digoxin	suicide attempt	2	25	32	87	102
Importantly, the atypical antipsychotics have a lower propensity to induce extrapyramidal symptoms and a potential (shown so far only in adults) to improve cognitive function and inhibit suicidal behaviour (especially clozapine).	clozapine	suicidal behaviour	3	218	227	187	205
It is widely accepted that lithium is moderately useful during all phases of bipolar illness and it might possess a specific effectiveness on suicidal prevention.	lithium	suicidal prevention	3	27	34	142	161
Epidemiologic study of aripiprazole use and the incidence of suicide events.	aripiprazole	suicide events	9	23	35	61	75
In this large, multi-site study, compared with other SGA combined, aripiprazole is not associated with an increased risk of suicide events in an inception cohort of patients with ICD-9/ICD-10 codes indicative of schizophrenia or bipolar disorder.	aripiprazole	suicide events	9	67	79	124	138
Therefore, acute (experimental or suicidal) or chronic (maintenance) digoxin administration produces different neural responses.	digoxin	suicidal	3	69	76	34	42
We report the case of a 22-year old male with a history of bipolar disorder who was brought to the emergency department after ingesting approximately 15 g of sulindac in a suicide attempt.	sulindac	suicide attempt	2	158	166	172	187
Loperamide exposures reported to the National Poison Data System indicating intentional misuse, abuse, and suspected suicide between January 1, 2010, and December 31, 2015, were assessed.	loperamide	suspected suicide	9	0	10	107	124
High rates of mortality due to both suicide and medical comorbidities in bipolar patients can be decreased through the administration of lithium, which affects the cerebral endothelium as well as neurons.	lithium	suicide	3	137	144	36	43
A 20-year-old female ingested an unknown quantity of minoxidil tablets as a suicide gesture.	minoxidil	suicide gesture	3	53	62	76	91
The patient developed severe and suicidal depression which responded solely to testosterone.	testosterone	suicidal depression	9	79	91	33	52
Key terms were isotretinoin, depression, psychosis, suicide, and adolescents.	isotretinoin	suicide	0	15	27	52	59
Overview of existing research and information linking isotretinoin (accutane), depression, psychosis, and suicide.	isotretinoin (accutane)	suicide	9	54	77	106	113
Of note, however, is that when the isotretinoin dose was again increased, the depressive symptoms recurred despite clearing of the skin, leading to an unsuccessful suicide attempt.	isotretinoin	suicide attempt	1	35	47	164	179
Results of short-term, all-duration, and psychiatric studies analyses, as well as age-group analyses, performed in accordance with the FDA-specified search strategy, show no significant increase in suicidality risk in adult sertraline- versus placebo-treated patients.	sertraline	suicidality	9	224	234	198	209
Thus, increased suicidality risk with paroxetine exposure does not extend to this other high-risk mood disordered population, even among younger individuals.	paroxetine	suicidality	1	38	48	16	27
This paper examines the existing literature and MedWatch reports concerning a proposed relationship between isotretinoin and depression and suicide.	isotretinoin	suicide	9	108	120	140	147
Based on this review, the authors conclude that there is no evidence to support a causal connection between isotretinoin and major depression or suicide, because reported cases do not meet the established criteria for causality.	isotretinoin	suicide	9	108	120	145	152
Suicide, depression, and isotretinoin: is there a causal link?	isotretinoin	Suicide	9	25	37	0	7
Does isotretinoin cause depression and suicide?	isotretinoin	suicide	9	5	17	39	46
The Food and Drug Administration (FDA) has received reports of depression and suicide in patients treated with isotretinoin.	isotretinoin	suicide	9	111	123	78	85
Very large doses of chlordiazepoxide used for suicide attempts during pregnancy did not induce a higher rate of congenital abnormalities but were associated with dose-dependent intrauterine growth retardation.	chlordiazepoxide	suicide attempts	2	20	36	46	62
Compared with all drugs in the FDA's Adverse Event Reporting System database to June 2000, isotretinoin ranked within the top 10 for number of reports of depression and suicide attempt.	isotretinoin	suicide attempt	1	91	103	169	184
An analysis of reports of depression and suicide in patients treated with isotretinoin.	isotretinoin	suicide	9	74	86	41	48
Comparisons were made between congenital abnormalities, intrauterine fetal development, and cognitive-behavioral status of the exposed children born to mothers who attempted suicide with chlordiazepoxide alone or in combination with other drugs during pregnancy and their sib controls.	chlordiazepoxide	suicide	2	187	203	174	181
To study the effects on the fetal development of very large doses of chlordiazepoxide that were used for a suicide attempt during pregnancy, self-poisoned pregnant women were identified from patients in a toxicological inpatient clinic in Budapest, Hungary.	chlordiazepoxide	suicide attempt	2	69	85	107	122
Fatal disopyramide intoxication from suicidal/accidental overdose.	disopyramide	suicidal/accidental overdose	2	6	18	37	65
Case 2 is a 40-year-old male with history of alcoholism and prior suicidal attempts who regularly took disopyramide to control ventricular arrhythmias.	disopyramide	suicidal attempts	0	103	115	66	83
His decomposed remains were found with a suicide note and with several disopyramide tablets.	disopyramide	suicide	9	71	83	41	48
A study of the teratogenic and fetotoxic effects of large doses of chlordiazepoxide used for self-poisoning by 35 pregnant women.	chlordiazepoxide	self-poisoning	2	67	83	93	107
Further epidemiological and neurobiological studies are needed to assess the possible relationship between isotretinoin administration and depression and suicide.	isotretinoin	suicide	9	107	119	154	161
Given the evidence to date, clinicians are advised to counsel their patients about the risk of depression and suicide as possible side effects of isotretinoin use, and to administer self-report questionnaires during treatment to screen for the development of depression.	isotretinoin	suicide	1	146	158	110	117
This review examines the available evidence on this association, including published case reports, studies of challenge-rechallenge, reports to government agencies of isotretinoin-related adverse events involving suicide and depression, and possible biological mechanisms of action.	isotretinoin	suicide	9	167	179	213	220
We describe a case of a 48혻year-old male with suicidal mono-ingestion of approximately 72혻g ibuprofen.	ibuprofen	suicidal mono-ingestion	2	92	101	46	69
Depressive symptoms and suicidal ideation during isotretinoin treatment: a 12-week follow-up study of male Finnish military conscripts.	isotretinoin	suicidal ideation	9	49	61	24	41
Isotretinoin, a synthetic oral retinoid that is used against severe nodulocystic acne, has been associated with various psychiatric side effects such as depression, suicidality and psychotic symptoms.	isotretinoin	suicidality	1	0	12	165	176
administration of 25 mg/kg of alpha-fluoromethylhistidine (alpha-FMH), a suicide inhibitor of HDC, starting on day 13 of pregnancy.	alpha-fluoromethylhistidine	suicide inhibitor	0	30	57	73	90
Suicide attempts in hypo-oestrogenic phases of the menstrual cycle.	estrogen	Suicide attempts	0	26	34	0	16
In OC non-users, low oestradiol production may predispose to depression and attempted suicide.	estradiol	suicide	0	22	31	86	93
In OC non-users suicide attempts were associated with low plasma oestradiol: they tended to happen during the first week of the menstrual cycle (42%) and after the fourth week (12%).	estradiol	suicide attempts	0	66	75	16	32
Sixty-nine menopausal women, aged 45-60 years without previous hormonal replacement therapy, diagnosed as major depression without psychotic or suicidal symptoms (DSM-III-R criteria), were randomly assigned to a 3-month treatment with transdermal oestradiol [Estraderm TTS (ETTS) 50 micrograms, applied twice weekly] or placebo.	transdermal oestradiol [Estraderm TTS (ETTS) 50 micrograms, applied twice weekly]	suicidal symptoms	3	235	316	144	161
Food intake was measured in rats after the treatment of E2, alpha-fluoromethyl histidine, a specific suicide inhibitor of histidine decarboxylase that depletes hypothalamic neuronal histamine, or CRH antagonist.	alpha-fluoromethyl histidine	suicide inhibitor	0	60	88	101	118
The association between exposure to Isotretinoin, the development of depression and suicide attempts is controversial.	isotretinoin	suicide attempts	9	36	48	84	100
A prospective study of the responsiveness of depression and suicidal ideation in acne patients to different phases of isotretinoin therapy.	isotretinoin	suicidal ideation	9	118	130	60	77
Patients' perceptions of isotretinoin, depression and suicide--a qualitative study.	isotretinoin	suicide	9	25	37	54	61
There is currently considerable controversy regarding a proposed causal relationship between the use of isotretinoin and depression and suicide.	isotretinoin	suicide	1	104	116	136	143
A search was made of the MEDLINE, EMBASE and PsychINFO databases using the search terms 'isotretinoin', 'depression' and 'suicide'.	isotretinoin	suicide	9	89	101	122	129
While isotretinoin, used to treat acne vulgaris, has not been demonstrated to be associated with depression or suicide, the possibility of a relatively rare idiosyncratic adverse effect remains.	isotretinoin	suicide	9	6	18	111	118
Isotretinoin, depression and suicide: a review of the evidence.	isotretinoin	suicide	9	0	12	29	36
The aim of this pilot study was to investigate whether there was any association between isotretinoin therapy and anxiety, depression or suicidal ideation.	isotretinoin	suicidal ideation	9	89	101	137	154
This pilot study was unable to detect an association between the use of isotretinoin and an increased risk for anxiety, depression, or suicidal thoughts.	isotretinoin	suicidal thoughts	9	72	84	135	152
There has been a growing interest in the possible relationship between isotretinoin use and increased risk of depression and suicide.	isotretinoin	suicide	9	71	83	125	132
Facial scarring, particularly in men, may be an 'at risk' factor for suicide, emphasizing the positive early therapeutic role of isotretinoin.	isotretinoin	suicide	9	129	141	69	76
Isotretinoin intoxication in attempted suicide.	isotretinoin	attempted suicide	2	0	12	29	46
In addition, E8 A/A was associated with increased suicide attempts and showed a tendency towards more severe withdrawal symptoms, early relapse and reduced responsiveness to the dopaminergic agonist apomorphine.	dopamine	suicide attempts	0	178	186	50	66
The purpose of the study presented herein was threefold: to investigate the postmortem stability of a series of molecules (thyroglobulin, iodothyronines, calcitonin, and parathyroid hormone) in blood after death, to determine the same molecules in a series of cases of suicidal hangings for which antemortem serum samples were available, and to measure the same molecules in postmortem serum obtaine…	calcitonin	suicidal hangings	0	154	164	269	286
Ninety-three Veterans participating in a randomized, double-blind, placebo-controlled treatment study evaluating the efficacy of the alpha-adrenergic agonist prazosin completed measures assessing overt hostility, covert hostility, and suicidal ideation at baseline.	prazosin	suicidal ideation	9	158	166	235	252
In the suicide inactivation of adenosylcobalamin-dependent dioldehydrase (DDH) by glycolaldehyde, the formation of cob(II)alamin and 5'-deoxyadenosine is accompanied by the conversion of glycolaldehyde to cis-ethanesemidione radical at the active site.	adenosine	suicide inactivation	0	141	150	7	27
Withdrawal and reintroduction of levetiracetam by the relatives led to cessation and reemergence, respectively, of the rage and suicidal tendencies.	levetiracetam	suicidal tendencies	1	33	46	128	147
Levetiracetam-induced rage and suicidality: Two case reports and review of literature.	levetiracetam	suicidality	9	0	13	31	42
Among neurotransmitters, only norepinephrine differed significantly between controls and suicides (11.34 +/- 1.9 to 24.34 ng/g tissue, P = 0.02).	norepinephrine	suicides	0	30	44	89	97
Age and gender of the deceased, the manner of death (accident, suicide or undetermined) and types of co-ingested drugs were evaluated in relation to the concentrations of caffeine in blood (N = 51).	caffeine	suicide	9	171	179	63	70
Manner of death was classified as suicide in 51% of cases (median blood-caffeine 185 mg/L), accidental in 16% (median 183 mg/L) or undetermined in 33% (median 113 mg/L).	caffeine	suicide	9	72	80	34	41
The median concentration of caffeine in blood was lower when manner of death was undetermined compared with suicide or accidental (P = 0.023).	caffeine	suicide	9	28	36	108	115
We engineered suicide vectors, pSB40 and pSB41, carrying single or tandem copies of chloramphenicol acetyltransferase (cat) and levansucrase (sacB) alleles, respectively.	chloramphenicol	suicide vectors	0	84	99	14	29
Aluminium phosphide is one of the most common poisons used for suicide in an agricultural country like India.	Aluminium phosphide	suicide	2	0	19	63	70
Aluminium phosphide (ALP) is a common cause of suicidal poisoning in India where it is easily available and commonly known as 'rice tablet'.	Aluminium phosphide	suicidal poisoning	2	0	19	47	65
Aluminium phosphide poisoning is one of the major causes of suicidal deaths in developing countries like Nepal.	Aluminium phosphide	suicidal deaths	9	0	19	60	75
This is a case of suicidal consumption of aluminium phosphide by a 32-year-old young medical anesthetist.	aluminium phosphide	suicidal consumption	3	42	61	18	38
A 21-year-old man committed suicide by ingesting aluminium phosphide, which he had available in his home.	aluminium phosphide	suicide	3	49	68	28	35
In a suicide committed using aluminium phosphide (AlP) the liberated toxic phosphine gas was detected in post-mortem specimens using a headspace gas chromatographic procedure with a nitrogen-phosphorous detector (HS-GC/NPD).	aluminium phosphide (AlP)	suicide	3	29	54	5	12
Aluminium phosphide is often implicated in accidental and suicidal poisoning in India.	Aluminium phosphide	suicidal poisoning	2	0	19	58	76
Aluminium phosphide, due to its low cost, easy availability and highly toxic nature, is emerging as a common self-poisoning agent in adults.	Aluminium phosphide	self-poisoning	2	0	19	109	123
None of the exposed children born to the other 12 pregnant women who attempted suicide with these barbiturates between the third and 12th postconceptional week, i.e., during the critical period for production of most major congenital abnormalities, had a congenital abnormality.	barbiturates	suicide	2	98	110	79	86
Eight cases of phosphine poisoning following ingestion of aluminium phosphide tablets for suicidal attempt are described.	aluminium phosphide	suicidal attempt	3	58	77	90	106
A Pilot, Randomized Clinical Trial of Bedtime Doses of Prazosin Versus Placebo in Suicidal Posttraumatic Stress Disorder Patients With Nightmares.	prazosin	Suicidal Posttraumatic Stress Disorder Patients	9	55	63	82	129
Recently, it was hypothesised that a decreased consumption of polyunsaturated fatty acids, especially omega-3 fatty acids, may be a risk factor for depression and suicide.	omega-3	suicide	1	102	109	163	170
A substantial body of research has established an association between disturbance of serotonin and also dopamine and suicidal behaviour in depression.	dopamine	suicidal behaviour	0	104	112	117	135
Furthermore, prazosin showed no signal on daytime measures including suicidal ideation.	prazosin	suicidal ideation	9	13	21	69	86
Ethisterone (17 alpha-ethynyltestosterone), in contrast, is not a suicide inhibitor of aromatase even at concentrations of 10(-4) molar.	ethisterone	suicide inhibitor	0	0	11	66	83
Norethisterone, a major ingredient of contraceptive pills, is a suicide inhibitor of estrogen biosynthesis.	norethisterone	suicide inhibitor	0	0	14	64	81
Fatal meprobamate self-poisoning.	meprobamate	self-poisoning	2	6	17	18	32
A case involving a suicidal overdose resulting from the ingestion of 90 tablets (400 mg) of meprobamate is presented.	meprobamate	suicidal overdose	9	92	103	19	36
A patient with severe meprobamate poisoning presented within 4 h after suicidal ingestion of an unknown amount of the drug.	meprobamate	suicidal ingestion	2	22	33	71	89
A 27-year-old man had an intracerebral hemorrhage and angiographic evidence of cerebral vasculitis after suicidal ingestion of 13 nasal decongestant tablets containing phenylpropanolamine (PPA).	phenylpropanolamine	suicidal ingestion	2	168	187	105	123
Phenylpropanolamine is found in many over-the-counter preparations, but physicians should be aware of PPA's side effects and should be cautious about prescribing this potentially hazardous drug to suicidal patients.	phenylpropanolamine	suicidal patients	9	0	19	197	214
A study of teratogenic and fetotoxic effects of large doses of meprobamate used for a suicide attempt by 42 pregnant women.	meprobamate	suicide attempt	2	63	74	86	101
Very large doses of meprobamate that were used for self-poisoning during pregnancy did not result in teratogenic or fetotoxic, including neurotoxic, effects on fetal development.	meprobamate	self-poisoning	2	20	31	51	65
The dose of meprobamate used for the suicide attempt ranged between 1000 and 26,000 mg, with a mean of 3690 mg. Of 42 exposed children, seven (16.7%) were affected with congenital abnormalities, however, of their 27 sib controls, four had a CA (14.8%) (OR with 95% CI: 1.7, 0.5-4.9) of 14 had a congenital abnormality.	meprobamate	suicide attempt	2	12	23	37	52
Twenty adult, suicidal PTSD patients with nightmares were blindly and randomly assigned 1:1 to escalating doses of prazosin versus placebo at bedtime only for 8 weeks.	prazosin	suicidal PTSD patients	9	115	123	14	36
This study confirmed an effect of nighttime-only prazosin on nighttime symptoms of insomnia and nightmares in suicidal PTSD patients who are experiencing nightmares.	prazosin	suicidal PTSD patients	0	49	57	110	132
Comparisons were made of congenital abnormalities, intrauterine fetal growth, and cognitive-behavioral status in exposed children born to mothers who attempted suicide with meprobamate alone or in combination with other drugs during pregnancy with their control sibs.	meprobamate	suicide	2	173	184	160	167
Thus, the available data set regarding very large doses of meprobamate used for a suicide attempt during pregnancy was evaluated for effects on fetal development.	meprobamate	suicide attempt	2	59	70	82	97
We report a case of massive suicidal overdose of meprobamate leading to cardiovascular collapse, respiratory failure, and severe central nervous system depression.	meprobamate	suicidal overdose	9	49	60	28	45
Prolonged hypoglycemia after a suicidal ingestion of repaglinide with unexpected slow plasma elimination.	repaglinide	suicidal ingestion	2	53	64	31	49
A 15-year-old girl ingested 10.5 mg of repaglinide in a suicide attempt.	repaglinide	suicide attempt	2	39	50	56	71
Stimulation of ceramide formation and suicidal erythrocyte death by vitamin K(3) (menadione).	menadione	suicidal erythrocyte death	0	82	91	38	64
An elderly man presented with the history of diphenhydramine hydrochloride overdose as a suicidal attempt.	diphenhydramine	suicidal attempt	9	45	60	89	105
A placebo controlled study of low dose flupenthixol has been shown to significantly reduce subsequent suicidal behaviour in patients with personality disorders without depression or schizophrenia.	flupenthixol	suicidal behaviour	9	39	51	102	120
Lithium preparations are considered the most reliable mood stabilizers for patients with Bipolar Disorder (BD), and are the most effective at reducing the risk of suicide.	lithium	suicide	3	0	7	163	170
Lithium is still one of few drugs that have been proven to reduce the risk of suicidality, and it may have utility in illnesses beyond affective disorders.	lithium	suicidality	3	0	7	78	89
Lithium and suicide prevention in bipolar disorder.	lithium	suicide prevention	9	0	7	12	30
Thus, admission total serum cholesterol does not appear to be clinically useful in the assessment of suicidal behavior in cocaine-dependent patients.	cocaine	suicidal behavior	9	122	129	101	118
We found that there were no significant differences between cocaine-dependent patients who had or had not attempted suicide in their total serum cholesterol levels.	cocaine	suicide	9	60	67	116	123
Decreased sensitivity to hydroxyurea and to [3H]thymidine suicide in the middle of the S phase.	hydroxyurea	suicide	0	25	36	58	65
Growth of murine CFU-C is more reproducible and less variable than that of human CFU-C. We utilized in vivo hydroxyurea suicide of murine marrow CFU-C to address the question of how many experiments are needed to detect a specific difference with a p of less than 0.05.	hydroxyurea	suicide	0	108	119	120	127
The suicide technique in vitro for granulocytic progenitor cells (CFC) by application of hydroxyurea (HU) to low concentrations of human bone marrow cells.	hydroxyurea	suicide technique	0	89	100	4	21
This result was obtained with unfractionated marrow cells both by in vitro suicide with tritiated thymidine and by in vivo administration of hydroxyurea.	hydroxyurea	in vitro suicide	0	141	152	66	82
As suicidal behavior is common in cocaine dependence, we looked for a relationship with serum cholesterol.	cocaine	suicidal behavior	9	34	41	3	20
A third secondary data analysis from that study suggested that cocaine abuse acts as a predictor of poor outcome for both depressive symptoms (including suicidality) and level of alcohol use in this population.	cocaine	suicidality	9	63	70	153	164
Serum cholesterol, suicidal behavior and impulsivity in cocaine-dependent patients.	cocaine	suicidal behavior	9	56	63	19	36
Description of a suicide technique in vitro for granulocytic stem cells (CFUc) by hydroxyurea on normal human bone marrow.	hydroxyurea	suicide technique	0	82	93	17	34
Childhood trauma and suicidal behavior in male cocaine dependent patients.	cocaine	suicidal behavior	0	47	54	21	38
In this study, various childhood traumas were found to be significantly associated withsuicidal behavior among adult male cocaine dependent patients.	cocaine	suicidal behavior	0	122	129	87	104
Rapid treatment response of suicidal symptoms to lithium, sleep deprivation, and light therapy (chronotherapeutics) in drug-resistant bipolar depression.	lithium	suicidal symptoms	3	49	56	28	46
Thymidine suicide experiments led to an increase in the frequency of progenitors detected in this assay, but a decrease in the frequency of methylcellulose colonies.	methylcellulose	suicide experiments	0	140	155	10	29
Characteristics of cocaine-dependent patients who attempt suicide.	cocaine	suicide	9	19	26	58	65
The clinical implications are that family, childhood, personality, psychiatric, and physical risk factors contribute to suicidal behavior in cocaine-dependent patients.	cocaine	suicidal behavior	0	141	148	120	137
Their clonogenetic features (colony morphology and number, time/growth curve, erythropoietin (Ep) and burst-enhancing factor (BEF) sensitivity, in vitro 3H-thymidine suicide index, etc) were comparatively investigated.	erythropoietin	suicide	0	78	92	166	173
The mutations were cloned into a suicide shuttle plasmid containing the ptxptl operon and introduced into the adenylate cyclase locus of the chromosome of a Bordetella pertussis strain deleted for ptx.	pertussis	suicide shuttle plasmid	0	168	177	33	56
Two cases of fatal suicidal ingestion of pentazocine are presented.	pentazocine	suicidal ingestion	2	41	52	19	37
We report about the first case of suicide of a body packer by re-ingesting the content of excreted cocaine packages.	cocaine	suicide	0	99	106	34	41
This analysis has, however, been hampered by the fact that both the sensitivity of the S phase CFU-s to hydroxyurea and their sensitivity in the [3H]thymidine suicide technique vary as the cells pass through the S phase.	hydroxyurea	suicide	0	104	115	159	166
We report here evidence to show that lithium recruits CFU-c that are not normally in the cell cycle into active DNA synthesis, as measured by hydroxyurea and tritiated thymidine suicide techniques.	hydroxyurea	suicide techniques	0	142	153	178	196
Results indicate that female inmates more frequently experienced employment problems, had lower incomes, more frequently reported cocaine as the primary drug of choice, and were more likely to report depression, anxiety, suicidal behavior, and a history of physical and sexual abuse.	cocaine	suicidal behavior	9	130	137	221	238
Cocaine use associated with increased suicidal behavior in depressed alcoholics.	cocaine	suicidal behavior	1	0	7	38	55
These data provide evidence that cocaine use is associated with an increased prevalence of suicidal behavior and suicidal ideation in depressed alcoholics.	cocaine	suicidal ideation	1	33	40	113	130
Suicidal ideation was also more prevalent in alcoholics who used cocaine.	cocaine	Suicidal ideation	9	65	72	0	17
In contrast, only 32% of the depressed alcoholics who did not use cocaine made a suicide attempt during that week (p < .05).	cocaine	suicide attempt	9	66	73	81	96
Ten patients used cocaine in the week prior to hospitalization, and 7 of these 10 (70%) had made a suicide attempt during that week.	cocaine	suicide attempt	9	18	25	99	114
The Escherichia coli purine nucleoside phosphorylase/Fludarabine phosphate (ePNP/Fludara) suicide system has several drawbacks, such as side-effects and the low efficiency of ePNP expression.	Fludarabine phosphate	suicide system	0	53	74	90	104
A low oral dose of meta-chlorophenylpiperazine (MCPP), a postsynaptic 5HT receptor agonist, was administered in a placebo-controlled design to depressed (n = 22) and panic disorder (n = 20) patients classified with or without signs of outwardly directed aggression, patients with a history of suicide attempts (inwardly directed aggression) (n = 11), and normal controls (n = 19).	meta-chlorophenylpiperazine (MCPP)	suicide attempts	9	19	53	293	309
female, with essential thrombocythemia, who was admitted to our clinic because of double suicidal ingestion of hydroxycarbamide.	hydroxycarbamide	suicidal ingestion	2	111	127	89	107
Double, suicidal intoxication with hydroxycarbamide--a case report.	hydroxycarbamide	suicidal intoxication	2	35	51	8	29
Indeed, across the combined sample of 17 depressed alcoholic cocaine abusers, the mean Beck Depression Inventory (BDI) score worsened slightly from 19 to 21 during the course of the study, and 71 percent of the patients continued to complain of suicidal ideations at the end of the study.	cocaine	suicidal ideations	9	61	68	245	263
Following a 10- and 17-day course of G-CSF plus SCF, the proliferation of CFU-S-11 in the peripheral blood but not in the bone marrow increased from <10% in the controls to 44 and 72%, respectively, as measured by hydroxyurea (HU) suicide.	hydroxyurea	suicide	0	214	225	231	238
In the present work, using the hydroxyurea suicide assay method, we investigated the effects on DNA synthesis of exposing BFU-E of mouse bone marrow in vitro to NRP, IL-3, and combinations of NRP and IL-3.	hydroxyurea	suicide	0	31	42	43	50
Associations with psychiatric illness have been proposed for specific polymorphisms at TPH (suicide-related behaviors and impulsivity), DRD3 (schizophrenia and bipolar affective disorder), SLC6A3 (susceptibility to cocaine-induced paranoia and attention-deficit disorder), CNTF (psychosis), and OPRM1 (substance dependence).	cocaine	suicide-related behaviors and impulsivity	0	215	222	92	133
Suicide prevention programs can be targeted at youth who are using substances, particularly solvents, cocaine, and alcohol, have psychiatric illness, and have experienced recent negative life events.	cocaine	Suicide	9	102	109	0	7
Multivariate analysis indicated that a psychiatric problem, recent alcohol abuse, and cocaine or crack use were the strongest correlates of attempted suicide for females, while solvent use and number of recent life events were the strongest correlates for males.	cocaine	attempted suicide	9	86	93	140	157
Furthermore, results obtained with the [3H]thymidine suicide were compared to those obtained with methods utilizing hydroxyurea to kill CFU-S in S phase.	hydroxyurea	suicide	0	116	127	53	60
Thymidine suicide and hydroxyurea kill ratios accurately reflect the proliferative status of stem cells (CFU-S).	hydroxyurea	suicide	0	22	33	10	17
We have investigated the proliferative behavior of early erythropoietic progenitor cells (BFU-E) in human umbilical cord blood with hydroxyurea and tritiated-thymidine suicide experiments.	hydroxyurea	suicide experiments	0	132	143	168	187
Hypoglycemia is rarely associated with accidental or suicidal overdose of metformin, metabolic dysfunction (e.g., renal insufficiency), exercise, missed meal, acute illness, or the initiation of additional antidiabetic medication.	metformin	suicidal overdose	2	74	83	53	70
We report the case of the highest metformin concentration ever described secondary to a voluntary suicidal intake.	metformin	suicidal intake	2	34	43	98	113
Therefore, the author examined the characteristics of cocaine-dependent patients who had attempted suicide.	cocaine	suicide	9	54	61	99	106
Although suicidal behavior is frequent among cocaine-dependent patients, it has been little studied.	cocaine	suicidal behavior	9	45	52	9	26
Successful treatment of severe lactic acidosis caused by a suicide attempt with a metformin overdose.	metformin	suicide attempt	2	82	91	59	74
In suicide, cocaine has been found to be present in as high as 18% to 22% of cases.	cocaine	suicide	9	12	19	3	10
Attempted suicide among injecting and noninjecting cocaine users in Sydney, Australia.	cocaine	suicide	9	51	58	10	17
Those treating cocaine users for drug dependence need to be aware of the salience of suicide as a problem, among injectors in particular.	cocaine	suicide	9	15	22	85	92
We present the case of a 30-year-old woman, who attempted to commit suicide by ingesting an 85-g massive metformin overdose associated with severe lactic acidosis, which we treated by performing prolonged haemodialysis with bicarbonate and plasma exchange.	metformin	suicide	2	105	114	68	75
We reported a case of lactic acidosis in a 28-year-old pregnant woman (gravida 3, para 0, abortion 2, ante-partum 22 weeks) after ingestion of 39.50 g (approximately 80 tablets) metformin in a suicide attempt.	metformin	suicide attempt	2	178	187	193	208
Of concern is evidence indicating that sibutramine therapy may be associated with elevated blood pressure, increased pulse rate, depression, and suicidal ideations.	sibutramine	suicidal ideations	2	39	50	145	163
A 15-year-old healthy girl ingested 38.25 g (0.55 g/kg body weight) of metformin in a suicide attempt.	metformin	suicide attempt	2	71	80	86	101
The medical examiner concluded that the cause of death in this case was metformin intoxication, and the manner of death was suicide.	metformin	suicide	2	72	81	124	131
Three had normal renal function before the onset of MALA and two had attempted suicide bytaking large amounts of metformin.	metformin	suicide	2	113	122	79	86
One of the patients who had taken metformin to attempt suicide was not diabetic.	metformin	suicide	2	34	43	55	62
A young non-diabetic female who had taken a large dose of metformin to commit suicide died from multiple organ failure despite aggressive treatment.	metformin	suicide	2	58	67	78	85
This review summarizes current knowledge on self-poisoning with baclofen focusing of alcohol-use disorder in order to provide an overview of the reliable scientific knowledge on management of such an intoxication.	baclofen	self-poisoning	2	64	72	44	58
Moreover, as alcohol-dependent patients experience many psychiatric co-morbidities, the risk in suicide attempt using baclofen seems real.	baclofen	suicide attempt	2	118	126	96	111
Numerous studies have suggested that patients given daily-doses of baclofen higher than 80 mg/day are more likely to attempt suicides than others.	baclofen	suicides	9	67	75	125	133
A male had robbed two service guns and committed suicide thereafter under the influence of high-dose alcohol and cocaine.	cocaine	suicide	1	113	120	49	56
Cocaine and alcohol use preceding suicide in African American and white adolescents.	cocaine	suicide	9	0	7	34	41
Use of intoxicating substances does differentiate teenage suicide victims, as only a small proportion of black teenagers had used cocaine or alcohol prior to death compared to almost half of all whites.	cocaine	suicide victims	9	130	137	58	73
The pattern of cocaine use changes dramatically in the adult group, with 27% of African American suicide victims compared to 7.7% of whites being positive (chi(2)=73.272; d.f.=1; p<0.001).	cocaine	suicide victims	9	15	22	97	112
Metformin intoxication should be suspected when patients present with high anion gap metabolic acidosis after attempting suicide by ingesting drugs, particularly when comorbidities such as renal failure are present.	metformin	suicide	9	0	9	121	128
Lifetime depressive moods in adulthood, lifetime use of cocaine, and frequent mobility were associated with suicidal behaviors for both males and females.	cocaine	suicidal behaviors	9	56	63	108	126
More than half of the patients (55.26%) with a substance-induced mood or psychotic disorder expressed suicidal ideation (chi(2)=23.174, df=1, P<0.0001), and the majority (85%) of these patients had a cocaine use disorder (chi(2)=12.309, df=1, P<0.0005).	cocaine	suicidal ideation	1	200	207	102	119
Cocaine use disorders and suicidal ideation.	cocaine	suicidal ideation	9	0	7	26	43
Metformin-induced lactic acidosis (MALA) is a rare but potentially fatal entity in the pediatric age group, seen mainly in suicide attempts in adolescents.	metformin	suicide attempts	2	0	9	123	139
Metformin-Associated Lactic Acidosis Developed as a Result of a Suicidal Attempt.	metformin	Suicidal Attempt	2	0	9	64	80
20 years old (patient 1) and 37 years old (patient 2) women without any chronic disease took 40 gram (727 mg/ kg) and 60 gram (1200 mg/kg) metformin, respectively; for the suicidal attempt.	metformin	suicidal attempt	2	139	148	172	188
Results suggest several independent variables (feelings of intimidation, alcohol and cocaine use, self-perceptions of mental health, self-perceptions of body weight, dieting practices, bulimic episodes, and physical and sexual abuse) were associated significantly (p < .01) with adolescent attempted suicide either directly or indirectly through mediating variables.	cocaine	suicide	0	85	92	300	307
Age, gender, and ethnicity differences in patterns of cocaine and ethanol use preceding suicide.	cocaine	suicide	9	54	61	88	95
We present the case of a 42-year-old female patient who attempted suicide by taking approximately 100 tablets of metformin (500 mg).	metformin	suicide	2	113	122	66	73
There were important race, sex, and age differences among the victims who had used cocaine and ethanol before committing suicide.	cocaine	suicide	9	83	90	121	128
Specific characteristics of the victims who had used cocaine, ethanol, or both before committing suicide were compared across demographic groups.	cocaine	suicide	9	53	60	97	104
For example, both-sex students had odds 3 to 6 times greater than opposite-sex students of being threatened or injured with a weapon at school, making a suicide attempt requiring medical attention, using cocaine, or vomiting or using laxatives to control their weight.	cocaine	suicide attempt	2	204	211	153	168
We report herein a case of suicide attempt with metformin presenting as MALA and acute renal failure on admission to emergency department and acute myocardial injury later on hospitalisation.	metformin	suicide attempt	2	48	57	27	42
Myocardial injury and acute renal failure associated with lactic acidosis due to suicide attempt with metformin.	metformin	suicide attempt	2	102	111	81	96
Metformin causes lactate accumulation only in patients who have hepatic failure, renal failure or in patients who attempt suicide with high dosage of drugs.	metformin	suicide	2	0	9	122	129
In this report, we present five patients who used high doses of metformin for suicide attempt.	metformin	suicide attempt	2	64	73	78	93
After controlling for potentially confounding factors, students reporting lifetime inhalant use were less likely to be financially supported by their parents/guardians, more likely to use alcohol/tobacco, marijuana, and cocaine, and more likely to carry weapons and consider suicide.	cocaine	suicide	0	220	227	275	282
Suicide commitment with metformin: our experience with five cases.	metformin	Suicide commitment	2	24	33	0	18
An 18-year-old, previously healthy, unmarried Sinhalese woman was referred following ingestion of 17.5 g of metformin and approximately 200 mL of kerosene oil in a suicide attempt.	metformin	suicide attempt	2	108	117	164	179
A 29-year-old man with no history of diabetes ingested over 60 grams of metformin in a suicide attempt.	metformin	suicide attempt	2	72	81	87	102
Bipolar disorder, cocaine use disorders, and conduct disorder were found to be predictive of attempted suicide in univariate testing.	cocaine	attempted suicide	1	18	25	93	110
Here, we report a 43-year-old woman with type 2 diabetes mellitus and chronic renal insufficiency who developed hypoglycemia, hypothermia, tachycardia and lactic acidosis after a suicide attempt with a metformin overdose.	metformin	suicide attempt	2	202	211	179	194
In this sample of patients served by an urban PES, cocaine use is associated with suicidal ideation, more so than other substances of abuse.	cocaine	suicidal ideation	9	51	58	82	99
This is a report of this trilogy of findings in a 17-year-old girl who attempted suicide by smoking crack cocaine.	cocaine	suicide	2	106	113	81	88
The aim of this study was to examine the association between active, concomitant cocaine and alcohol abuse and the prevalence and severity of current suicidal and homicidal behavior among hospitalized psychiatric patients.	cocaine	suicidal and homicidal behavior	9	81	88	150	181
Benztropine identification and quantitation in a suicidal overdose.	benztropine	suicidal overdose	9	0	11	49	66
Survival analysis showed no significant difference of suicidal acts between lithium and placebo-treated individuals (adjusted hazard ratio 0.517; 95% CI 0.18-1.43).	lithium	suicidal acts	9	76	83	54	67
Results indicate that lithium treatment might be effective in reducing the risk of completed suicide in adult patients with affective disorders.	lithium	completed suicide	9	22	29	83	100
Clozapine is the only treatment with regulatory-recognition of lowering suicidal risk, at least in schizophrenia patients.	clozapine	suicidal risk	3	0	9	72	85
One suicidal young woman, with very high cortisol levels and unusual resistance to dexamethasone suppression, is described.	dexamethasone	suicidal young woman	9	83	96	4	24
A study of the effects of large doses of glutethimide that were used for self-poisoning during pregnancy on human fetuses.	glutethimide	self-poisoning	2	41	53	73	87
Very large doses of glutethimide used for a suicide attempt by 16 pregnant women did not produce teratogenic or fetotoxic (including neurotoxic) effects in their children.	glutethimide	suicide attempt	2	20	32	44	59
Recent studies have shown that Ketamine, when given to severely depressed patients in the dose of 0.5 mg/kg as a slow intravenous infusion over 40 minutes, brought about acute relief from depression and amelioration of suicidal risk within a few hours.	ketamine	suicidal risk	3	31	39	219	233
Adjunctive lithium treatment in the prevention of suicidal behaviour in depressive disorders: a randomised, placebo-controlled, 1-year trial.	lithium	suicidal behaviour	9	11	18	50	68
The rates of congenital abnormalities, intrauterine fetal development (based on birth weight and pregnancy age at delivery) and cognitive-behavioral status of exposed children born to mothers who attempted suicide with glutethimide alone or in combination with other drugs during pregnancy were compared with their sib controls.	glutethimide	suicide	2	219	231	206	213
Thus, the objective of this study was to evaluate the effects of very large doses of glutethimide that were used for a suicide attempt during pregnancy on the embryo-fetal development of exposed children.	glutethimide	suicide attempt	2	85	97	119	134
A 32-year-old female with a history of bipolar disorder was admitted after taking approximately 16 g of an extended-release lithium carbonate formulation in an attempted suicide.	lithium carbonate	attempted suicide	2	124	141	160	177
This is the first meta-analysis suggesting antisuicidal effects of lithium in recurrent MDD, similar in magnitude to that found in bipolar disorders.	lithium	antisuicidal effects	3	67	74	43	63
Lithium treatment reduces suicide risk in recurrent major depressive disorder.	lithium	suicide risk	3	0	7	26	38
To update and extend comparisons of rates of suicides and suicide attempts among patients with major affective disorders with versus without long-term lithium treatment.	lithium	suicide attempt	9	151	158	58	73
A 24-year-old man ingested 8 g (a commonly dispensed quantity) of quinine sulfate in a suicide attempt.	quinine sulfate	suicide attempt	2	66	81	87	102
Amongst other adverse events of special interest, peginterferon beta-1a was not associated with an increased risk of autoimmune disorders, depression/suicidal ideation, infections or seizures.	peginterferon beta-1a	suicidal ideation	9	50	71	150	167
One individual, realizing his plight, sought emergency room help by claiming he attempted suicide by using cocaine.	cocaine	suicide	2	107	114	90	97
We scored study quality, tested between-study variance, and examined suicidal rates on versus off lithium by meta-analytic methods to determine risk ratios (RRs) and 95% confidence intervals (CI).	lithium	suicidal rates	9	98	105	69	83
A three-year review of toxicology data from medical examiner autopsies in Pima County, Arizona, has demonstrated that cocaine has rapidly become a leading substance of abuse, second only to alcohol in the frequency of drugs detected by toxicologic analysis of all suspicious deaths, motor vehicle accident fatalities, homicides, and suicides.	cocaine	suicides	2	118	125	333	341
Patients with a recent suicide attempt in the context of an affective spectrum disorder (n = 167) were treated with either lithium or placebo during a 12-month period.	lithium	suicide attempt	9	123	130	23	38
Cigarette smoking causes more premature deaths than do all the following together: acquired immunodeficiency syndrome, cocaine, heroin, alcohol, fire, automobile accidents, homicide, and suicide.	cocaine	suicide	0	119	126	187	194
Findings from observational as well as meta-analytic studies strongly suggest that lithium may have suicide-protective properties.	lithium	suicide-protective properties	3	83	90	100	129
An ability of clozapine to reduce risk of suicides and attempts in schizophrenia patients appears to be a unique effect not shared with other modern medicines indicated for schizophrenia or bipolar disorder.	clozapine	suicides and attempts	3	14	23	42	63
Factors associated with increased suicidality risk following referral for isotretinoin commencement.	isotretinoin	suicidality	9	74	86	34	45
Female gender, and absence of ongoing psychopharmacological and/or psychological intervention and/or regular psychiatric follow-up predict increased suicidality risk among patients assessed for prescription of isotretinoin.	isotretinoin	suicidality	9	210	222	149	160
To characterize subgroups of subjects with schizophrenia from the Ziprasidone Observational Study of Cardiac Outcomes (ZODIAC) trial who either completed or attempted suicide and those who did not.	ziprasidone	completed or attempted suicide	9	66	77	144	174
Lithium medication is the gold standard of treatment in Bipolar Disorder patients, preventing and reducing mood swings and suicidality.	lithium	suicidality	3	0	7	123	134
Lithium is meant to have anti-suicidal properties in patients with affective disorders.	lithium	anti-suicidal properties	3	0	7	25	49
The anti-suicidal effect of lithium in patients with affective disorders and comorbid personality disorders has not been investigated yet.	lithium	anti-suicidal effect	9	28	35	4	24
A post-hoc analysis of a subsample of patients with depression and comorbid personality disorder (PD) and a recent suicide attempt (n = 19) from the prospective, placebo-controlled lithium intervention study (N = 167), was conducted.	lithium	suicide attempt	9	181	188	115	130
Three patients in the lithium group (n = 8) and two patients in the placebo group (n = 11) presented a suicide attempt throughout the course of the study.	lithium	suicide attempt	9	22	29	103	118
No differences related to suicidal behavior could be detected between the placebo group and the group with lithium intervention.	lithium	suicidal behavior	9	107	114	26	43
On the basis of the small sample size, among patients with comorbid PD, lithium does not seem to have an effect on suicidal behavior in contrast to patients with affective disorders without comorbid PD.	lithium	suicidal behavior	9	72	79	115	132
Adjunctive lithium treatment in the prevention of suicidal behavior in patients with depression and comorbid personality disorders.	lithium	suicidal behavior	3	11	18	50	67
The purpose of the present study was to evaluate the association between lithium levels in the public water supply and prefecture-based suicide rates in Greece.	lithium	suicide rates	0	73	80	136	149
Reported cases of emergence of suicidal preoccupation during fluoxetine treatment have raised the possibility that serotonergic drugs may induce this destructive behavior.	fluoxetine	suicidal preoccupation	1	61	71	31	53
Ecological studies explained by researchers Schrauzer and Shrestha have revealed the existence of statistically significant inverse associations between the lithium levels in drinking water and the incidence of suicides, homicides, rapes, possession of narcotic drugs, and in juveniles, the rates of runaway from home.	lithium	suicides	0	157	164	211	219
Clozapine remains the only treatment with an FDA-recognized indication for reducing suicidal risk (in schizophrenia).	clozapine	suicidal risk	3	0	9	84	97
The mechanism of the suicidal reductive inactivation of microsomal cytochrome P-450 by halothane.	halothane	suicidal reductive inactivation	0	87	96	21	52
A peak lithium level of 13.2mmol/L was recorded after a 51- year-old man attempted suicide.	lithium	suicide	9	7	14	83	90
The following variables were related to higher utility scores: income, employment, clozapine use, no illicit psychoactive substance use, no suicide attempts, and no comorbidities.	clozapine	no suicide attempts	0	83	92	137	156
Female gender, absence of protective factors and assessment by Consultation-Liaison Psychiatry were linked to increased suicidality risk, after controlling for age, ethnicity, recommendation for isotretinoin, and substance misuse.	isotretinoin	suicidality	9	195	207	120	131
Suicide risk in depressed methadone-maintained patients: associations with clinical and demographic characteristics.	methadone	Suicide	9	26	35	0	7
Gemcitabine not only functions as a suicide nucleoside analog but also inhibits DNA polymerase activity and results in the termination of chain elongation.	gemcitabine	suicide nucleoside analog	0	0	11	36	61
Suicide by intravenous injection of cocaine. A report of three cases.	cocaine	Suicide	2	36	43	0	7
Suicidal risk during treatment with clozapine: a meta-analysis.	clozapine	Suicidal	9	36	45	0	8
A comparison of those teenagers who had been physically or sexually abused with the remaining cohort revealed significant differences on marijuana (p less than 0.01) and cocaine (p less than 0.05) use prior to awareness of conception and on prior suicidality (p less than 0.0001).	cocaine	suicidality	0	170	177	247	258
CASES AND CONTROLS: The prevalence of cocaine use among all Russian roulette fatalities (N = 14) was compared with a demographically similar, randomly selected sample (N = 54) of all suicides by handgun during a contemporaneous 4-year period in New York City, NY.	cocaine	suicides	9	38	45	183	191
Correlation coefficients computed between the two sets of factor scores and comparison of mean drug use factor scores revealed that drug use, particularly of crack/cocaine, was related to increased suicide ideation and behavior.	cocaine	suicide ideation and behavior	1	164	171	198	227
Acculturation strains interacted with cocaine and crack to predict suicide attempts among Hispanic respondents.	cocaine	suicide attempts	9	38	45	67	83
Using data on the onset of suicide ideation and depression and relapse into cocaine use, we introduce key concepts underpinning the method, describe the action of the discrete-time hazard model, and discuss several types of main effects and interactions that can be included as predictors.	cocaine	suicide ideation	1	76	83	27	43
The former comparison showed greater mortality from suicide, cardiovascular and respiratory causes in the index population and the latter, that the deceased were more likely to have been unmarried, with greater frequency and duration of admissions, a shorter follow-up period and were less likely to have received lithium treatment.	lithium	suicide	0	314	321	52	59
After correcting for the prevalence of mood disorder in the general population, the relative risk was 0.60 (95% CI 0.29-1.12) which suggests that lithium reverses the excess mortality associated with recurrent mood disorders, including that from suicide.	lithium	suicide	3	146	153	246	253
Of all students, fighters accounted for 22% of those who reported attempting suicide, 49% carrying a firearm, 46% using cocaine, 18% driving while intoxicated, 25% having sex with multiple partners, and 11% not using condoms.	cocaine	attempting suicide	0	120	127	66	84
Reported problem behaviors were prevalent among fighters: during the previous 12 months, 24% attempted suicide; during the previous 30 days, 26% carried a firearm, 13% used cocaine, and 39% drove a motor vehicle while intoxicated; during the previous 3 months 41% had two or more sex partners; and 45% had sexual intercourse and did not use a condom the last time they had sex.	cocaine	attempted suicide	0	173	180	93	110
Suicide by injecting insulin is not uncommon both in diabetic and non-diabetic people.	insulin	Suicide	2	21	28	0	7
Approximately one third of deaths after cocaine use were the result of drug intoxication, but two thirds involved traumatic injuries resulting from homicides, suicides, traffic accidents, and falls.	cocaine	suicides	9	40	47	159	167
We report a case of suicide by a non-diabetic physician by injecting lispro insulin through an intravenous cannula.	lispro insulin	suicide	2	69	83	20	27
To the best of our knowledge, the use of an intravenous cannula for the injection of insulin for suicide is unusual and is rarely reported in the medico-legal literature.	insulin	suicide	2	85	92	97	104
Data analysis revealed a significant and positive relationship between cocaine use and severity of outcomes of suicide attempts.	cocaine	suicide attempts	9	71	78	111	127
Based on multivariate models, students physically abused in the past year were more likely than students who had never been physically abused to engage in a variety of high-risk behaviors; these included weapon carrying (odds ratio, 1.9), suicidal ideation (odds ratio, 2.1), cigarette smoking (odds ratio, 1.8), cocaine use (odds ratio, 3.2), or multiple sexual partners (odds ratio, 1.9).	cocaine	suicidal ideation	0	313	320	239	256
Suicide by injecting lispro insulin with an intravenous cannula.	lispro insulin	Suicide	2	21	35	0	7
The second case describes a suicide by self-injection of Insulin lispro and determination of the drug after pre-extraction with methanol and immunopurification by LC-MS/MS at the injection site, in vitreous humour and organs.	insulin lispro	suicide	2	57	71	28	35
Cocaine use increased rates of suicidality in males and rates of paranoia in black male patients.	cocaine	suicidality	9	0	7	31	42
We report a 39-year-old woman, with no previous medical history, who injected 300 U of the insulin lispro (Humalog) in an attempted suicide.	insulin lispro (Humalog)	attempted suicide	2	91	115	122	139
The authors sought to determine the prevalence of cocaine metabolites detected at autopsy in persons who committed suicide in New York City during this period.	cocaine	suicide	9	50	57	115	122
Risks of completed and attempted suicide were consistently lower, by approximately 80%, during treatment of bipolar and other major affective disorder patients with lithium for an average of 18 months.	lithium	completed and attempted suicide	3	165	172	9	40
Continuous and adequate lithium prophylaxis should be considered in the presence of high suicide risk, even if the prophylactic effect on the underlying mood disorder may be incomplete.	lithium	suicide risk	3	24	31	89	101
In one of every five cases studied, the person who committed suicide had used cocaine within days of his or her death.	cocaine	suicide	9	78	85	61	68
Among the well-established treatments for bipolar disorder (BPD), lithium continues to offer an unusually broad spectrum of benefits that may include reduction of suicidal risk.	lithium	suicidal risk	3	66	73	163	176
We examined the association of suicidal acts with adherence to long-term lithium maintenance treatment and other potential risk factors in 72 BP I patients followed prospectively for up to 10 years at a Mood Disorders Research Center in Spain.	lithium	suicidal acts	9	73	80	31	44
Cocaine dependence may also cause depression in the individual who is unable to control his or her craving for the drug, and suicide may be perceived as the only solution to a desperate problem.	cocaine	suicide	1	0	7	125	132
The observed rates of suicide were 0.143, and of attempts, 2.01%/year, with a 5.2-fold (95% CI: 1.5-18.6) greater risk among patients consistently rated poorly versus highly adherent to lithium prophylaxis (11.4/2.2 acts/100 person-years).	lithium	suicide	9	186	193	22	29
Patients with a recent history of a suicide attempt are treated with lithium versus placebo during a 12 month period.	lithium	suicide attempt	9	69	76	36	51
During the last year of the study, 29% of the 558 cocaine-related admissions were psychiatric admissions, and most (58%) were for treatment of depressive illness (34 patients were admitted for attempted suicide).	cocaine	attempted suicide	9	50	57	193	210
The hypothesis is that lithium treatment will lead to a 50% reduction of suicidal behavior.	lithium	suicidal behavior	3	23	30	73	90
Suicide prevention by lithium SUPLI--challenges of a multi-center prospective study.	lithium	Suicide prevention	3	22	29	0	18
Patients with bipolar disorder, previously treated with clomipramine or with any other mood stabilizers during the previous week; or with suicide attempt during the current episode with a score > or =3 for item 10 of the MADRS were excluded from the study.	clomipramine	suicide attempt	0	56	68	138	153
One patient attempted suicide after lithium was tapered off.	lithium	suicide	1	36	43	22	29
The special usefulness of lithium lies in long-term prevention of recurrences of mania and bipolar depression and in reducing risk of suicidal behavior.	lithium	suicidal behavior	3	26	33	134	151
One hundred patients who had attempted suicide before commencing lithium prophylaxis were followed up.	lithium	suicide	9	65	72	39	46
Outcome was analyzed in terms of attempted or completed suicide after a mean of 10 years since admission to the lithium clinics.	lithium	attempted or completed suicide	9	112	119	33	63
Prevalence of cocaine use among residents of New York City who committed suicide during a one-year period.	cocaine	suicide	9	14	21	73	80
Additional studies are needed to determine how cocaine may act as a risk factor for suicide.	cocaine	suicide	9	47	54	84	91
Of 10 patients who committed suicide, 9 had discontinued adequate lithium prophylaxis for a period ranging from 2 weeks to 7 years before death.	lithium	suicide	9	66	73	29	36
Differences between the previous and current findings may be accounted for by greater specificity of intravenous d-fenfluramine to serotonin release, timing of scans, paucity of suicidal subjects in the current study, or greater variance in regional CBF from direct vascular effects of serotonin.	fenfluramine	suicidal subjects	9	115	127	178	195
After controlling for demographic variables and ethanol use, the investigators found that individuals who committed suicide with firearms were twice as likely to have used cocaine as those who used other methods.	cocaine	suicide	9	172	179	116	123
The prevalence of cocaine use among young Hispanic males who committed suicide was 45%.	cocaine	suicide	9	18	25	71	78
Incidence of attempting suicide was similar during the periods before receiving or after discontinuing lithium treatment, whereas it was 5 to 6 times lower during prophylaxis.	lithium	suicide	9	103	110	24	31
Patients attempting suicide with baclofen were younger than those with unintentional exposures, and 43.6% of them were women (vs 22.9%, p????.01).	baclofen	suicide	2	33	41	20	27
A few month later she ingested 48 mg reboxetine with suicidal intent.	reboxetine	suicidal intent	2	37	47	53	68
Bromoisovalerylurea (bromisovalum) is a sedative-hypnotic given orally as a racemic mixture of optical isomers (i.e., (+)- and (-)-enantiomer) and frequently taken in overdose in order to commit suicide.	Bromoisovalerylurea (bromisovalum)	suicide	2	0	34	195	202
CSF oxytocin may be an important modulator of suicide intent and interpersonal violence in suicide attempters.	oxytocin	suicide attempters	0	4	12	91	109
Oxytocin levels did not differ significantly in suicide victims compared to survivors.	oxytocin	suicide victims	0	0	8	48	63
Correlations between plasma oxytocin levels and the planning subscale of SIS and Freeman interruption probability were significant in male suicide attempters.	oxytocin	suicide attempters	0	28	36	139	157
CSF oxytocin showed a significant negative correlation with suicide intent, the planning subscale of SIS and Freeman interruption probability in male suicide attempters.	oxytocin	suicide intent	0	4	12	60	74
In suicide attempters CSF oxytocin showed a significant negative correlation with the planning subscale of SIS.	oxytocin	suicide attempters	0	26	34	3	21
Suicide attempters had lower CSF oxytocin levels compared to healthy volunteers p=0.077.	oxytocin	Suicide attempters	0	33	41	0	18
Fluoxetine and suicide: a meta-analysis of controlled trials of treatment for depression.	fluoxetine	suicide	9	0	10	15	22
In spite of the complexities involved in suicide, fluoxetine has been prematurely and simplistically blamed for inducing this phenomenon.	fluoxetine	suicide	1	50	60	41	48
Low CSF oxytocin reflects high intent in suicide attempters.	oxytocin	suicide attempters	0	8	16	41	59
Fluoxetine-induced suicidality, serotonin, and seasonality.	fluoxetine	suicidality	1	0	10	19	30
Oxytocin plasma levels in psychiatric patients with and without recent suicide attempt.	oxytocin	recent suicide attempt	0	0	8	64	86
Although several meta-analyses have shown anti-suicidal properties of lithium in treating patients with mood disorders, these effects may be unrelated to the mood-stabilizing effects.	lithium	anti-suicidal properties	3	70	77	42	67
We assessed basal oxytocin plasma levels of patients with (SA, n=41) and without (NSA, n=40) a 1-year history of attempted suicide.	oxytocin	attempted suicide	0	18	26	113	130
Recently, an altered activity of the oxytocin system has been discussed to play a prominent role in borderline personality disorder (BPD), which is thought to be closely related to traumatic experiences in childhood and is characterized by (para)suicidal behaviors as well as aggressive outbursts.	oxytocin	suicidal behaviors	0	37	45	246	264
Oxytocin levels in cerebrospinal fluid (CSF), but also in plasma or urine, have been shown to be negatively associated with childhood traumata, aggressive behavior, and suicide attempts.	oxytocin	suicide attempts	0	0	8	169	185
Most studies have documented an association between suicidality and some neuropeptides such as corticotropin-releasing factor (CRF), VGF, cholecystokinin, substance P, and neuropeptide Y (NPY), which have been demonstrated to act as key neuromodulators of emotional processing.	corticotropin	suicidality	0	95	108	52	63
CSF and plasma oxytocin levels in suicide attempters, the role of childhood trauma and revictimization.	oxytocin	suicide attempters	0	15	23	34	52
Before receiving fluoxetine, four patients had major risk factors for self-destructive behavior including depression or prior suicidal ideation or self-injury.	fluoxetine	suicidal ideation	9	17	27	126	143
One human study has reported a negative correlation between CSF oxytocin levels, life history of aggression and suicidal behaviour.	oxytocin	suicidal behaviour	0	64	72	112	130
Exploratory analyses revealed a possible inverse relationship between CSF Oxytocin level and history of suicidal behavior.	oxytocin	suicidal behavior	0	74	82	104	121
Risk of depression, suicide and psychosis with hydroxychloroquine treatment for rheumatoid arthritis: a multinational network cohort study.	hydroxychloroquine	suicide	9	47	65	20	27
First, we analyzed all psychiatric adverse effects, including suicide, of hydroxychloroquine in COVID-19 patients reported to 16 June 2020.	hydroxychloroquine	suicide	9	74	92	62	69
Lack of association between fluoxetine and suicidality in bulimia nervosa.	fluoxetine	suicidality	9	28	38	43	54
We have attempted to improve the viability of cereal mesophyll protoplasts by pretreatment of leaves with DL-alpha-difluoromethylarginine (DFMA), a specific 'suicide' inhibitor of the enzyme (arginine decarboxylase) responsible for their osmotically induced putrescine accumulation.	DL-alpha-difluoromethylarginine (DFMA)	suicide' inhibitor	0	106	144	158	176
A novel suicide vector and its use in construction of insertion mutations: osmoregulation of outer membrane proteins and virulence determinants in Vibrio cholerae requires toxR.	cholera	suicide vector	0	154	161	8	22
The present report provides data from a medical examiner's office regarding the number of cases in which fluoxetine has been detected and the proportion certified as suicides.	fluoxetine	suicides	9	105	115	166	174
A possible association between fluoxetine use and suicide.	fluoxetine	suicide	9	31	41	50	57
A new complementation strategy was developed for H. pylori by utilizing a suicide plasmid vector that contains fragments of an H. pylori intergenic region (hp0203-hp0204), a chloramphenicol acetyltransferase cassette (cat), and a multiple-cloning site.	chloramphenicol	suicide plasmid vector	0	174	189	74	96
In the root soluble fraction, the suicide inhibitor alpha-difluoromethyl-lysine suppressed the activity of lysine decarboxylase and of ornithine decarboxylase to the same extent, but had no effect on arginine decarboxylase activity.	alpha-difluoromethyl-lysine	suicide inhibitor	0	52	79	34	51
A kinetic model of NOS inactivation in which arginine is treated as a suicide substrate was developed.	arginine	suicide substrate	0	45	53	70	87
Lithium still retains its critical position in the treatment of bipolar disorder by virtue of its ability to prevent suicidal tendencies.	lithium	suicidal tendencies	0	0	7	117	136
Suicidal NETosis differs from other mechanisms of cell death by the release of a lattice, composed of DNA associated with proteins citrullinated by protein-arginine deiminase 4, from neutrophils.	arginine	Suicidal NETosis	0	156	164	0	16
Behavioral toxicity and equivocal suicide associated with chloroquine and its derivatives.	chloroquine	suicide	9	58	69	34	41
A 17-year-old girl presented to the Emergency Department 45 min after the ingestion of 22 g of hydroxychloroquine in a suicide attempt.	hydroxychloroquine	suicide attempt	2	95	113	119	134
The present study aimed to establish risk of postpartum depression and suicidal ideations with antenatal use of alpha methyldopa.	alpha methyldopa	suicidal ideations	9	112	128	71	89
Extreme caution is required when lithium is discontinued or a patient is switched to another mood stabilizer, because such a patient might have been protected against suicidal impulses in spite of an incomplete response as to the number and quality of depressive/manic episodes.	lithium	suicidal impulses	3	33	40	167	185
Indeed, chloroquine has been used extensively in suicide attempts, particularly in France.	chloroquine	suicide attempts	2	8	19	49	65
Prolongation of ventricular depolarization is concentration-dependent with a QRS duration >150 msec independently highly predictive of mortality in chloroquine self-poisoning.	chloroquine	self-poisoning	0	148	159	160	174
Weak evidence suggests a possible association of hydroxychloroquine exposure and increased suicidal ideation.	hydroxychloroquine	suicidal ideation	1	49	67	91	108
This pharmacovigilance analysis suggests that COVID-19 patients exposed to hydroxychloroquine experienced serious psychiatric disorders, and, among these patients, some committed suicide.	hydroxychloroquine	suicide	1	75	93	179	186
Before 2020, suicide was the main cause of death among all adverse drug reactions reported with hydroxychloroquine, followed by cardiac adverse effects (cardiomyopathy) and respiratory failure.	hydroxychloroquine	suicide	1	96	114	13	20
Emergence of self-destructive phenomena in children and adolescents during fluoxetine treatment.	fluoxetine	self-destructive phenomena	9	75	85	13	39
Working memory associated with anti-suicidal ideation effect of repeated-dose intravenous ketamine in depressed patients.	ketamine	anti-suicidal ideation effect	3	90	98	31	61
The purpose of this study was to assess the relationship between CSF and plasma oxytocin levels and lifetime trauma history in suicide attempters.	oxytocin	suicide	0	80	88	127	134
Suicide attempters have lower levels of oxytocin, a hormone related to lactation, stress, social functioning, and well-being, and recent research indicates influence on carcinogenesis.	oxytocin	Suicide attempters	0	40	48	0	18
The role of oxytocin signaling in depression and suicidality in returning war veterans.	oxytocin	suicidality	0	12	20	49	60
Based on research in non-human animals, we hypothesized that reduced oxytocin signaling would mediate symptoms of depression and suicidality in war veterans recently separated from their close comrades.	oxytocin	suicidality	0	69	77	129	140
We report the case of a 46-year-old woman who took approximately 8 mg of clonidine in a suicidal gesture.	clonidine	suicidal gesture	2	73	82	88	104
A case of suicide by ingestion of sodium nitroprusside.	sodium nitroprusside	suicide	2	34	54	10	17
The study reports a case of suicide by ingestion of sodium nitroprusside which resulted in acute cyanide poisoning.	sodium nitroprusside	suicide	2	52	72	28	35
A suicide vector containing part of the intracellular alpha-amylase gene from Streptococcus bovis WI-1 was recombined into the S. bovis WI-1 chromosome to disrupt the endogenous gene.	amylase	suicide vector	0	60	67	2	16
Here we describe the inactivation of the ahyR gene of A. hydrophila J-1 by the insertion of a DNA fragment containing a kanamycin resistance determinant and reintroduced by allelic exchange into the chromosome of A. hydrophila J-1 by means of the suicide plasmid pJP5603.	kanamycin	suicide plasmid	0	120	129	247	262
A 17-year-old woman presented with acute abdominal pain and vomiting 3 h after she attempted to commit suicide by ingesting 30횞500 mg paracetamol tablets.	paracetamol	suicide	2	134	145	103	110
Despite normal diurnal variation, relatives of suicide completers exhibited blunted cortisol and 慣-amylase TSST reactivity.	amylase	suicide completers	0	99	106	47	65
A Pilot Study of Psychotherapist Trainees' Alpha-Amylase and Cortisol Levels During Treatment of Recently Suicidal Clients With Borderline Traits.	amylase	Suicidal Clients	0	49	56	106	122
As part of a larger study on the treatment of recently suicidal college students with borderline traits, 6 therapists in training collected their own salivary samples for alpha-amylase (AA) and cortisol (C) analyses immediately before and after sessions with 2 selected clients.	amylase	suicidal college students	0	177	184	55	80
In the present study, we assayed daytime sAA in 20 suicidal PTSD patients who were randomized to prazosin versus placebo at bedtime-only, and found no effect in daytime sAA.	prazosin	suicidal PTSD patients	9	97	105	51	73
An attempt was made to use simple cationic liposomes DC-Chol/DOPE and DDAB/DOPE (DC-Chol is 3 beta (N(N',N-dimethylaminoethane) carbamoyl) cholesterol, DDAB is dimethyldioctadecyl ammonium bromide and DOPE is dioleoylphosphatidylethanolamine) for transfer of Escherichia coli cytosine deaminase 'suicide' gene under the control of tissue-specific tyrosinase gene promoter directly into the murine me…	ammonium	'suicide' gene	0	180	188	295	309
Therefore, it seems likely that adenosylcobinamide methyl phosphate acts as a pseudocoenzyme or a potent suicide coenzyme.	adenosylcobinamide methyl phosphate	suicide coenzyme	0	32	67	105	121
We report a case of suicide by ingestion of copper ammonium complex-containing fungicide with an elevated postmortem copper level.	copper ammonium complex-containing fungicide	suicide	2	44	88	20	27
Here, referred for the first time in literature, we present the forensic case of death, with suicidal intent, following ingestion of a conspicuous amount of quaternary ammonium compounds contained in an unguarded bottle of household detergent.	ammonium	suicidal intent	2	168	176	93	108
Here, we report a case of severe hemorrhages and ulcerations in stomach, duodenum, jejunum, and ileum observed in a 45-year-old male who had consumed five tablets of Celphos(짰) (each 3 g with 56% aluminum phosphide and 44% Ammonium carbonate) to commit suicide.	Celphos(짰)	suicide	2	166	176	253	260
The aim of this study is to report a takotsubo cardiomyopathy as a delayed complication of glufosinate ammonium for suicide attempt.	glufosinate ammonium	suicide attempt	2	91	111	116	131
Takotsubo cardiomyopathy as a delayed complication with a herbicide containing glufosinate ammonium in a suicide attempt: a case report.	glufosinate ammonium	suicide attempt	2	79	99	105	120
Given this, we expected that serum oxytocin concentrations would be lower in current and recent suicide survivors than in healthy controls.	oxytocin	suicide survivors	0	35	43	96	113
Data from placebo-controlled studies indicate little or no risk of treatment-emergent suicidal ideation or behavior with vilazodone in adults with MDD or GAD.	vilazodone	suicidal ideation or behavior	9	121	131	86	115
A case of suicide by intravenous injection of pancuronium.	pancuronium	suicide	2	46	57	10	17
Across the sample as a whole, higher scores for suicidal ideation were associated with lower serum oxytocin concentrations.	oxytocin	suicidal ideation	0	99	107	48	65
Oxytocin and Social Sensitivity: Gene Polymorphisms in Relation to Depressive Symptoms and Suicidal Ideation.	oxytocin	Suicidal Ideation	0	0	8	91	108
These findings support a social sensitivity hypothesis of oxytocin, wherein the AA genotype of the CD38 SNP, which has been considered the "protective allele" was associated with increased sensitivity and susceptibility to disturbed social relations and suicidal ideation.	oxytocin	suicidal ideation	0	58	66	254	271
Suicidality and fluoxetine: is there a relationship?	fluoxetine	Suicidality	9	16	26	0	11
Morning plasma cortisol and oxytocin levels, psychopathology, suicidal ideation, help-seeking intentions from informal sources including family and friends, and formal sources including health professionals, and perceived social support were quantified in 63 adults meeting DSM-5 criteria for major depressive disorder (MDD) who were not receiving any treatment, and 60 healthy controls.	oxytocin	suicidal ideation	0	28	36	62	79
Attempted suicide and oxytocin-related gene polymorphisms.	oxytocin	Attempted suicide	0	22	30	0	17
These findings add to evidence for the involvement of oxytocin in suicide attempts and identify a potential biomarker for differentiating depressed attempters from non-attempters.	oxytocin	suicide attempts	0	54	62	66	82
We now report an apparent suicide in which fluoxetine was the only causative agent.	fluoxetine	suicide	9	43	53	26	33
Negative peer social interactions and oxytocin levels linked to suicidal ideation in anxious youth.	oxytocin	suicidal ideation	0	38	46	64	81
Negative peer interactions are associated with suicidal ideation in youth with anxiety disorders, and the association is stronger in youth with high oxytocin levels.	oxytocin	suicidal ideation	0	149	157	47	64
Emergence of intense suicidal preoccupation during fluoxetine treatment.	fluoxetine	suicidal preoccupation	1	51	61	21	43
Experiments with BBT- and sodium phenobarbital-treated rats showed that the mechanism for suicidal inactivation of P-450 by this N-alkylated compound was by benzyne release, the same mechanism demonstrated earlier for the parent compound ABT.	phenobarbital	suicidal inactivation	0	33	46	90	111
Pyridostigmine Suicidal Attempt in a Myasthenia Gravis Patient.	pyridostigmine	Suicidal Attempt	2	0	14	15	31
Infancy onset maltreatment and the development of suicide ideation: An investigation of moderation by oxytocin-related gene polymorphisms.	oxytocin	suicide ideation	0	102	110	50	66
Furthermore, greater risk for suicide ideation was present for those with specific oxytocin genotypes.	oxytocin	suicide ideation	0	83	91	30	46
This novel study investigates risk for suicide ideation conferred by infant-onset child maltreatment and oxytocin genotypes (OXTR and CD38) and tests interactive effects of genetics and early maltreatment experiences.	oxytocin	suicide ideation	0	105	113	39	55
Serum oxytocin concentrations in current and recent suicide survivors are lower than in healthy controls.	oxytocin	suicide survivors	0	6	14	52	69
Speculatively, and based on the serum oxytocin concentrations, it also appears that 12 weeks after a suicide attempt, the survivor's perceived quality of social life has not significantly improved.	oxytocin	suicide attempt	0	38	46	101	116
Given that oxytocin is a neurobiological correlate of subjectively perceived quality of social interaction and social relationships, the results support the notion that suicide attempts are closely linked to suicide survivors' perceptions of the quality of their social lives.	oxytocin	suicide attempts	0	11	19	169	185
Serum oxytocin concentrations and scores on the Beck scale for suicidal ideation did not differ between females and males.	oxytocin	suicidal ideation	0	6	14	63	80
This report details a suicide by pancuronium bromide injection by a 31-year old female anesthesiologist.	pancuronium bromide	suicide	2	33	52	22	29
Variation of initial (intact) activity (ai), inactivation rate constant (ki) and the partition ratio (r) of bovine liver catalase in the reaction with its suicide substrate, hydrogen peroxide, were determined in workable ranges of temperature (17-42 degrees C) or pH (5-10.5), using the data of progress curves.	hydrogen peroxide	suicide substrate	0	174	191	155	172
Ketotic, insulin-requiring diabetes mellitus and a severe peripheral neuropathy developed in a previously healthy 25-year-old man several days after he attempted suicide with rat poison containing N-3-pyridylmethyl N'-p-nitrophenyl urea.	insulin	suicide	0	9	16	162	169
Protein C inhibitor (PCI) is a heparin-binding plasma serine protease inhibitor that was originally identified as an inhibitor of activated protein C. PCI has a broad protease specificity, inhibiting several proteases in hemostasis and fibrinolysis by acting as a suicide substrate.	Protein C inhibitor (PCI)	suicide substrate	0	0	25	264	281
In addition to its antidepressant features, citalopram shows some anticonvulsive properties at lower doses, whereas higher doses, ingested in cases of suicide, have been associated with seizures.	citalopram	suicide	2	44	54	151	158
We found no evidence that fluoxetine use is associated with increased risk of suicide attempts or gestures.	fluoxetine	suicide attempts or gestures	9	26	36	78	106
Vortioxetine is not associated with increased risk of suicidal ideation or behavior in MDD patients.	vortioxetine	suicidal ideation or behavior	9	0	12	54	83
The relationship between fluoxetine use and suicidal behavior in 654 subjects with anxiety disorders.	fluoxetine	suicidal behavior	9	25	35	44	61
Serotonin and suicidality: the impact of fluoxetine administration. II: Acute neurobiological effects.	fluoxetine	suicidality	9	41	51	14	25
Several reports were published in the psychiatric literature in 1990 and 1991 documenting fluoxetine (Prozac) causing patients to consider or attempt suicide.	fluoxetine (Prozac)	attempt suicide	1	90	109	142	157
During the following 2 years, retrospective studies appeared in the medical literature that seemed to indicate that suicidal preoccupation was not related to the antidepressant fluoxetine (Prozac) but was probably a symptom of the depressive illness.	fluoxetine (Prozac)	suicidal preoccupation	9	177	196	116	138
Recent studies have suggested, however, that fluoxetine (Prozac) may in fact lead to suicidal behavior because the drug appears to adversely affect serotonergic neuronal discharge and induce an akathisia-like extrapyramidal reaction.	fluoxetine (Prozac)	suicidal behavior	1	45	64	85	102
This report examines the relationship between fluoxetine use and suicidal behavior in the Harvard/Brown Anxiety Disorders Research Program (HARP).	fluoxetine	suicidal behavior	9	46	56	65	82
Revisiting fluoxetine (Proxac) and suicidal preoccupations.	fluoxetine (Proxac)	suicidal preoccupations	9	11	30	35	58
In this report, the authors present a case of cardiogenic shock (CS) with transient left ventricular ejection fraction reduction, occurring in a patient attempting suicide using a high dose of intravenous morphine sulphate administration.	morphine	suicide	2	205	213	164	171
The sensitivity of CD4+ clones to anti-CD3-stimulated suicide is independent of their interleukin-2/interleukin-4 or interferon-gamma secretion profile or their lytic efficiency in anti-CD3 redirected lytic assays.	interferon	anti-CD3-stimulated suicide	0	117	127	34	61
gamma-Interferon, tumor necrosis factor-alpha, and interleukin 1 beta augmented Fas/APO-1-mediated apoptosis of Fas/APO-1-transfected glioma cells by acting on the subcellular suicidal cascade triggered by Fas/APO-1 activation.	interferon	subcellular suicidal cascade	0	6	16	164	192
The data indicate that immunostimulated astrocytes can undergo suicidal death during glucose deprivation through the expression of inducible nitric oxide synthase.	nitric oxide	suicidal death	0	141	153	63	77
This study does not support previous claims of specific adverse effects of fluoxetine on anxiety and suicidality.	fluoxetine	suicidality	9	75	85	101	112
Recently, topiramate has been reported to increase suicide risk, primarily in patients with epilepsy.	topiramate	suicide	1	10	20	51	58
This study tested whether interleukin-6 (IL-6) and interferon-gamma (INF-款) levels, as well as lipid profile, are associated with suicide attempts in adult patients with major depressive disorder (MDD), after controlling for related confounding factors.	interferon	suicide attempts	0	51	61	130	146
Suicide by nitrous oxide poisoning.	nitrous oxide	Suicide	2	11	24	0	7
These results from double-blind, placebo- and comparator-controlled fluoxetine clinical trials in patients with major depression do not suggest a relationship between a treatment-emergent adverse event pattern and suicidality in this population.	fluoxetine	suicidality	0	68	78	214	225
Oncologists who were reluctant to increase the dose of intravenous morphine for terminally ill patients in excruciating pain (odds ratio [OR], 0.61 [95% CI, 0.48 to 0.77]) and had sufficient time to talk to dying patients about end-of-life care issues (OR, 0.79 [CI, 0.71 to 0.87]) were less likely to support euthanasia or physician-assisted suicide.	morphine	suicide	0	67	75	343	350
Oncologists who were reluctant to increase the morphine dose for patients in excruciating pain (OR, 0.58 [CI, 0.43 to 0.79]) and those who believed that they had received adequate training in end-of-life care (OR, 0.86 [CI, 0.79 to 0.95]) were less likely to have performed euthanasia or physician-assisted suicide.	morphine	suicide	0	47	55	307	314
A total of 152 physicians from Oregon and 67 from the Netherlands were interviewed using the same questions about (1) their attitudes toward increasing morphine with premature death as a likely consequence, physician-assisted suicide (PAS), and euthanasia; and (2) their involvement in cases of euthanasia, PAS, or the ending of life without an explicit request from the patient.	morphine	physician-assisted suicide (PAS)	0	152	160	207	239
Treatment of mice with fluoxetine alters the pattern of 5-HT2C transcript editing in the direction opposite that observed for suicide victims.	fluoxetine	suicide victims	9	23	33	126	141
Both serotonin and dopamine systems may play a role in suicide attempt risk.	dopamine	suicide attempt	0	19	27	55	70
It remains unclear whether the dopaminergic and noradrenergic systems may be implied in suicide attempt risk.	dopamine	suicide attempt	0	31	39	88	103
Poisoning by suicidal or accidental ingestion of aluminium phosphide (AlP) is a frequent medical emergency seen all over the world.	aluminium phosphide (AlP)	suicidal or accidental ingestion	2	49	74	13	45
A 41-year-old man was admitted to our hospital because of hypoglycemia and unconsciousness following subcutaneous administration of 180 units of insulin glargine in a suicide attempt.	insulin glargine	suicide attempt	2	145	161	167	182
Higher axis IV scores were associated with a lower rate of abnormal dexamethasone suppression test results, a higher morbid risk for alcoholism, a greater frequency of personality disorders, and a greater likelihood of attempted suicide during the index episode.	dexamethasone	attempted suicide	0	68	81	219	236
To provide a clinically useful analysis of the relationship between selective serotonin reuptake inhibitors (SSRIs), in particular fluoxetine and violent or suicidal behaviour.	fluoxetine	suicidal behaviour	9	131	141	157	175
A 39-year-old male with poorly controlled diabetes mellitus presented to the Emergency Department via emergency medical services after an attempted suicide by insulin overdose.	insulin	attempted suicide	2	159	166	138	155
Death from propoxyphene, the second most frequently encountered narcotic, was generally determined to be suicidal, while death from heroin was judged to be accidental.	propoxyphene	suicidal	2	11	23	105	113
Suicides by opium and its derivatives, in England and Wales, 1850-1950.	opium	Suicides	2	12	17	0	8
This study attempts to show this trend and indicates the large variety of these opium-related suicides.	opium	suicides	9	80	85	94	102
There has been speculation in the literature about a link between fluoxetine use and suicidal behavior.	fluoxetine	suicidal behavior	9	66	76	85	102
The authors of this study hypothesized that there is no elevation in risk of suicidal behavior associated with use of fluoxetine.	fluoxetine	suicidal behavior	9	118	128	77	94
The results do not support the speculation that fluoxetine increases the risk of suicide.	fluoxetine	suicide	9	48	58	81	88
Prospective study of fluoxetine treatment and suicidal behavior in affectively ill subjects.	fluoxetine	suicidal behavior	9	21	31	46	63
We present a case of attempted suicide by propranolol overdose presenting as convulsions followed by bradyasystolic cardiopulmonary arrest successfully managed by external transcutaneous pacing.	propranolol	attempted suicide	2	42	53	21	38
Fluoxetine was superior to placebo in treating suicidal ideation, and the concomitant use of sedatives did not influence this effect.	fluoxetine	suicidal ideation	9	0	10	47	64
Fluoxetine and concomitant centrally acting medication use during clinical trials of depression: the absence of an effect related to agitation and suicidal behavior.	fluoxetine	suicidal behavior	9	0	10	147	164
In the past few years, there has been controversy over the relationship between suicidal behavior and fluoxetine use.	fluoxetine	suicidal behavior	9	102	112	80	97
We report an unusual case of a health professional who committed suicide by inhaling nitrous oxide.	nitrous oxide	suicide	2	85	98	65	72
During this period, abnormal increases in NMDA glutamate (Glu) receptor activity triggers excitotoxic neurodegeneration, and abnormal inhibition of neuronal activity (by blockade of NMDA Glu receptors or excessive activation of GABAA receptors) triggers neuronal suicide (apoptosis).	glutamate	suicide	0	47	56	263	270
With the progression to ether, then chloroform, there was an episode of mania in January 1848, followed by depression and suicide.	chloroform	suicide	9	36	46	122	129
This is the first report of suicide by suffocation by external obstruction combined with nitrous oxide inhalation.	nitrous oxide	suicide	2	89	102	28	35
Blunted prolactin responses to fenfluramine have been fairly consistently associated with impulsive aggression in different personality disorders and with severity of suicide attempts in depressed patients.	fenfluramine	suicide attempts	1	31	43	167	183
Lack of effect of HPA axis hyperactivity on hormonal responses to d-fenfluramine in major depressed patients: implications for pathogenesis of suicidal behaviour.	d-fenfluramine	suicidal behaviour	9	66	80	143	161
The survey included topics associated with fluoxetine use that have received broad professional attention, such as drug-induced suicidal and aggressive behavior.	fluoxetine	suicidal and aggressive behavior	9	43	53	128	160
Fluoxetine trial in suicidal depressed alcoholics.	fluoxetine	suicidal depressed alcoholics	9	0	10	20	49
The purpose of this study was to investigate, in schizophrenic patients, the relationship between suicidal behavior and PRL response to D-fenfluramine (D-FEN).	D-fenfluramine (D-FEN)	suicidal behavior	9	136	158	98	115
Recent studies suggest that altered serotonergic (5-HT) function, as assessed by lower prolactin (PRL) response to fenfluramine (FEN), a specific 5-HT releaser and uptake inhibitor, is associated with suicidal behavior in either depressed and personality disordered patients.	fenfluramine (FEN)	suicidal behavior	9	115	133	201	218
The emergence of suicidal ideation has been noted in some case studies, where fluoxetine administration appears to be the precipitating agent.	fluoxetine	suicidal ideation	1	78	88	17	34
We carried out two studies to test the hypothesis that altered central serotonergic function, as assessed by lower prolactin (PRL) response to fenfluramine (D-FEN), is more closely associated with suicidal behavior than a particular psychiatric diagnosis.	fenfluramine (D-FEN)	suicidal behavior	9	143	163	197	214
We determined cortisol response to placebo or fenfluramine in MDE, MDE and PTSD (MDE+PTSD), and healthy volunteers (HVs) and examined the relation of cortisol responses to suicidal behavior.	fenfluramine	suicidal behavior	9	46	58	172	189
It is concluded that a definite link between fluoxetine and emerging suicidal ideation cannot be ascertained, but that further research is indicated.	fluoxetine	suicidal ideation	9	45	55	69	86
Fluoxetine and suicidal ideation--a review of the literature.	fluoxetine	suicidal ideation	9	0	10	15	32
This study represents a replication of previous studies, in a much larger sample, showing a blunted PRL response to fenfluramine of male patients with personality disorder in relation to impulsive aggression and to suicide attempts.	fenfluramine	suicide attempts	0	116	128	215	231
Indirect research results include a reduced 5-HIAA in cerebrospinal fluid in violent suicide attempters and a blunted increase in prolactin after a fenfluramine challenge.	fenfluramine	suicide attempters	0	148	160	85	103
Ketamine and suicidal ideation in depression: Jumping the gun?	ketamine	suicidal ideation	9	0	8	13	30
In three cases of attempted suicide by massive digoxin ingestion, a therapeutic attempt was undertaken to shorten the duration of toxicity of the drug by accelerating the removal of the glycoside from the body.	digoxin	attempted suicide	2	47	54	18	35
The literature suggests that fluoxetine-induced extrapyramidal reactions may be a mediator of de novo suicidal ideation.	fluoxetine	suicidal ideation	1	29	39	102	119
Akathisia, suicidality, and fluoxetine.	fluoxetine	suicidality	9	28	38	11	22
Chloramphenicol-resistant mutants were obtained by homologous recombination, resulting in genes inactivated by insertion of the suicide vector carrying a unique tag.	chloramphenicol	suicide vector	0	0	15	128	142
A library of pneumococcal chromosomal fragments (400 to 600 bp) was constructed in a suicide plasmid vector carrying unique DNA sequence tags and a chloramphenicol resistance marker.	chloramphenicol	suicide plasmid vector	0	148	163	85	107
We carried out this study to test the hypothesis that lower prolactin response to D-fenfluramine is more closely associated with suicidal behavior than with depression itself.	D-fenfluramine	suicidal behavior	9	82	96	129	146
A statistically significantly greater proportion of fluoxetine-treated than placebo-treated patients experienced improvement in suicidal ideation (decrease in HAM-D Item 3 score) from baseline to endpoint (p = .026).	fluoxetine	suicidal ideation	9	52	62	128	145
A D-fenfluramine test was performed in a sample of 18 healthy control subjects and in 85 drug-free inpatients with a DSM-III-R diagnosis of major depressive episode (49 with a history of suicide attempt, 36 without).	fenfluramine	suicide attempt	9	4	16	187	202
Healthy control subjects and depressed inpatients without a history of suicide attempt showed comparable levels of prolactin after D-fenfluramine.	fenfluramine	suicide attempt	0	133	145	71	86
A PubMed search for scientific literature related to nitrous oxide abuse and suicide by suffocation was performed and our findings discussed in relation to the scientific literature found.	nitrous oxide	suicide	9	53	66	77	84
Here an unusual suicide method in a 17-year old man by suffocation from covering the face with household plastic wrap, combined with nitrous oxide inhalation, is presented.	nitrous oxide	suicide method	2	133	146	16	30
Intravenous ketamine, a dissociative anesthetic that induces complex downstream effects via NMDARs, rapidly reduces depressive and suicidal symptoms in treatment-resistant depression (TRD), as demonstrated by several trials.	ketamine	suicidal symptoms	3	12	20	131	148
Attempted suicide with pilocarpine eyedrops.	pilocarpine	Attempted suicide	2	23	34	0	17
We treated an 18-year-old man who attempted suicide by drinking and self-injecting pilocarpine eyedrops.	pilocarpine	suicide	2	83	94	44	51
In a group of patients with two or more prior episodes of suicidal behavior, there were 18 attempted suicides in the 54 patients treated with fluoxetine and the same number in the 53 patients treated with placebo.	fluoxetine	suicidal behavior	9	142	152	58	75
The second case involved the suicidal ingestion of vinbarbital, a drug no longer available on the american pharmaceutical market.	vinbarbital	suicidal ingestion	2	51	62	29	47
One case involved the suicidal ingestion of a veterinarian euthanasia preparation containing pentobarbital which resulted in extremely high concentrations of the drug in the blood and liver.	pentobarbital	suicidal ingestion	2	93	106	22	40
Reduced prolactin responses to fenfluramine were correlated with history of suicide attempt in all patients but with clinician and self-reported ratings of impulsive aggression in patients with personality disorder only; there was no correlation with depression.	fenfluramine	suicide attempt	0	31	43	76	91
prolactin) responses to fenfluramine, a 5-HT uptake inhibitor/releaser, which activates both pre- and post-synaptic sides of the 5-HT synapse, strongly suggest that overall central 5-HT activity is reduced in mood and/or personality disorder patients with history of suicidal and/or impulsive aggressive behaviour.	fenfluramine	suicidal and/or impulsive aggressive behaviour	3	24	36	267	313
Lack of efficacy of fluoxetine in recurrent brief depression and suicidal attempts.	fluoxetine	suicidal attempts	9	20	30	65	82
Evidence for a role of central 5-HT in parasuicide arises from reduced concentrations of lumbar CSF 5-HIAA, reduced PRL responses to d,l-fenfluramine challenge, and increased CORT responses to 5-HTP challenge.	d,l-fenfluramine	parasuicide	9	133	149	39	50
Toxicological findings after fatal fenfluramine self-poisoning.	fenfluramine	self-poisoning	0	35	47	48	62
A fatal case involving the suicidal ingestion of fenfluramine is presented.	fenfluramine	suicidal ingestion	2	49	61	27	45
A blunted prolactin response to fenfluramine may be interpreted as evidence for reduced serotonergic function in younger depressed patients and may underlie their observed greater suicidality and hopelessness.	fenfluramine	suicidality	9	32	44	180	191
Prolactin response after D-fenfluramine challenge turned out to be most blunted among self-mutilators with ISMB and among depressives with a history of suicide attempts.	fenfluramine	history of suicide attempts	0	27	39	141	168
MSM who had ever experienced forced sex were significantly more likely to report experiencing psychological risks (depression OR = 1.55, 95% CI = 1.28-1.89; attempted suicide OR = 2.25, 95% CI = 1.81-2.81; other forms of bullying OR = 1.38, 95% CI = 1.13-1.68) and other behavioral risks (unprotected anal sex OR = 1.56, 95% CI = 1.29-1.90; sex venue attendance OR = 1.27, 95% CI = 1.04-1.54; metham…	methamphetamine	attempted suicide	0	393	408	157	174
This method was applied to a suicide case in which the victim ingested fenfluramine.	fenfluramine	suicide case	9	71	83	29	41
Results show that in our depressed drug-free inpatient sample, prolactin response to D-fenfluramine seems to be a marker of suicidality, but not of depression itself.	D-fenfluramine	suicidality	9	85	99	124	135
Depressed inpatients with a history of suicide attempt showed a significantly lower prolactin response to D-fenfluramine compared to depressed inpatients without such a history and compared to control subjects.	fenfluramine	suicide attempt	9	108	120	39	54
Suicide and depression in a patient with psoriasis receiving adalimumab: the role of the dermatologist.	adalimumab	Suicide	1	61	71	0	7
Reported suicide in patients with psoriasis receiving adalimumab is rare (only one other reported case).	adalimumab	suicide	1	54	64	9	16
Suicide process of renal cell carcinoma cells encountering mumps virus.	mumps virus	suicide	0	59	70	0	7
Alpha-fluoromethylhistidine, a suicide inhibitor of HDC, attenuated, in a dose-dependent manner, both spontaneous and LPS-stimulated IL-1 synthesis by macrophages.	alpha-fluoromethylhistidine	suicide inhibitor	0	0	27	31	48
Histamine content in the rat hypothalamus was lower at 4 degrees C and higher at 31 degrees C compared to that at 21 degrees C. Pretreatment with alpha-fluoromethylhistidine, a 'suicide' inhibitor of histamine decarboxylase, attenuated both the increased level of hypothalamic histamine and rat adaptive behavior at 31 degrees C. Increase of histamine content in the hypothalamus appears to be an im…	alpha-fluoromethylhistidine	suicide' inhibitor	0	146	173	178	196
Some functions, including the circadian rhythms, sleep-arousal cycles, drinking, feeding, thermoregulation, and neuroendocrine controls which were elucidated by administration of alpha-fluoromethylhistidine, a suicide substrate for histidine decarboxylase, are discussed here, although the true functions are still under investigations.	alpha-fluoromethylhistidine	suicide substrate	0	179	206	210	227
These increases in HDC activity, and mucosal and lymph histamine levels were suppressed by pretreatment of alpha-fluoromethylhistidine (alpha-FMH), a suicide inhibitor of HDC.	alpha-fluoromethylhistidine	suicide inhibitor	0	107	134	150	167
Effects of histamine depletion on meals treated with hard or soft pellets were investigated after an intraperitoneal injection of 0.11 mmol/kg alpha-fluoromethylhistidine (FMH), a specific suicide inhibitor of the histamine synthesizing decarboxylase enzyme.	alpha-fluoromethylhistidine	suicide inhibitor	0	143	170	189	206
Continuous infusion of Rg1 using an osmotic minipump into the rat third cerebroventricle attenuated anorexia induced by elevation of ambient temperature from 21 degrees C to 31 degrees C. Intraperitoneal injection of alpha-fluoromethylhistidine (FMH), a specific suicide inhibitor of a histamine synthesizing decarboxylase enzyme, also prevented the anorexia induced by elevated temperature.	alpha-fluoromethylhistidine	suicide inhibitor	0	217	244	263	280
Animals pretreated with alpha-fluoromethylhistidine, a suicide inhibitor of histidine decarboxylase, showed significantly more necrotic cells than did control animals.	alpha-fluoromethylhistidine	suicide inhibitor	0	24	51	55	72
Sustained infusion of alpha-fluoromethylhistidine (FMH), a specific suicide inhibitor of a histamine-synthesizing enzyme, into the rat third cerebral ventricle disrupted light-dark cycles of feeding, drinking, and ambulatory behavior.	alpha-fluoromethylhistidine	suicide inhibitor	0	22	49	68	85
Expert commentary: Despite common misperceptions, there is weak evidence for increased incidence of depression, suicidality, or inflammatory bowel disease with isotretinoin use.	isotretinoin	suicidality	1	160	172	112	123
This delayed decrease in food intake was abolished by depletion of neuronal histamine by intraperitoneal pretreatment with alpha-fluoromethylhistidine (160 mumol/rat), a suicide inhibitor of a histamine-synthesizing enzyme.	alpha-fluoromethylhistidine	suicide inhibitor	0	123	150	170	187
We examined the effect of alpha-fluoromethylhistidine, a suicide inhibitor of histidine decarboxylase, on ornithine decarboxylase activity after ischemia-reperfusion and compared this with its effect on the rat after refeeding.	alpha-fluoromethylhistidine	suicide inhibitor	0	26	53	57	74
However, depletion of neuronal histamine induced by intraperitoneal injection of 160 mumol/rat alpha-fluoromethylhistidine, a suicide inhibitor of histidine decarboxylase (HDC), attenuated the suppressive effect of IL-1 beta on food intake, facilitated the suppressive effect on drinking, and enhanced the elevating effect on rectal temperature.	alpha-fluoromethylhistidine	suicide inhibitor	0	95	122	126	143
Depletion of neuronal histamine in the hypothalamus induced by alpha-fluoromethylhistidine, a suicide inhibitor of the histamine synthesizing enzyme histidine decarboxylase (HDC), attenuated the suppressive effect of IL-1 beta on food intake, facilitated the inhibitory effect on water intake, and enhanced its thermogenic effect.	alpha-fluoromethylhistidine	suicide inhibitor	0	63	90	94	111
Lipid transport was not restored to the control level 48 hours after I/R in rats pretreated with H1-antagonist and a suicide inhibitor of histidine decarboxylase.	H1-antagonist	suicide inhibitor	0	97	110	117	134
Psychiatric side effects of isotretinoin particularly depression and suicidal thoughts have been well documented.	isotretinoin	suicidal thoughts	1	28	40	69	86
But there have been many reports linking isotretinoin to depression and suicide though no clear proof of association has been established so far.	isotretinoin	suicide	1	41	53	72	79
We report rhabdomyolysis as a rare adverse effect of diphenhydramine toxicity in a 29-year-old man who ingested an unknown quantity of an over-the-counter sleep preparation in a suicide attempt.	diphenhydramine	suicide attempt	2	53	68	178	193
Antihistamine drugs are the active ingredients in a number of over-the-counter preparations and are frequently ingested in suicide attempts.	Antihistamine drugs	suicide attempts	2	0	19	123	139
The increase of ornithine decarboxylase activity was attenuated when the increase of histamine synthesis was suppressed by the inhibition of histidine decarboxylase activity caused by pretreatment with alpha-fluoromethylhistidine, a suicide inhibitor of histidine decarboxylase.	alpha-fluoromethylhistidine	suicide inhibitor	0	202	229	233	250
Association of Isotretinoin With Depression and Suicide: A Review of Current Literature.	isotretinoin	Suicide	9	15	27	48	55
Isotretinoin (ITT) is the most effective treatment available, but serious adverse effects, including a possible association with depression and suicide, limit its use.	isotretinoin	suicide	1	0	12	144	151
Risk of suicide attempt associated with isotretinoin: a nationwide cohort and nested case-time-control study.	isotretinoin	suicide attempt	9	40	52	8	23
Sonidegib, a Novel Inhibitor of Suicidal Erythrocyte Death.	sonidegib	suicidal erythrocyte death	0	0	9	32	58
We detail the management of a 64-year-old man who took an intentional overdose of 840?뎜g nimodipine.	nimodipine	intentional overdose	2	89	99	58	78
Mortality were infrequent and occurred only in adults with suicidal exposures and with and an overrepresentation of verapamil exposures.	verapamil	suicidal exposures	0	116	125	59	77
It was finally revealed that the patient had consumed 900 mg of amlodipine in a suicide bid, for her poor performance in academics.	amlodipine	suicide bid	2	64	74	80	91
To describe patient profiles and the management of isotretinoin among patients who committed or attempted suicide under treatment.	isotretinoin	committed or attempted suicide	9	51	63	83	113
Suicide attempts under isotretinoin are rare events, and our results suggest that most of the patients concerned have a risk-prone profile detectable at the time of treatment initiation.	isotretinoin	Suicide attempts	9	23	35	0	16
Isotretinoin and risk factors for suicide attempt: a혻population-based comprehensive case series and nested case-control study using 2010-2014 French Health Insurance Data.	isotretinoin	suicide attempt	9	0	12	34	49
Colchicine is a medication with narrow therapeutic index, leading to both accidental and suicidal poisonings incidents.	colchicine	suicidal poisonings	2	0	10	89	108
Levels of PTH correlated with several clinical characteristics, including the diagnosis of bipolar disorder type I (BD-I), the presence of psychotic symptoms, lithium treatment, suicidality, total number of acute episodes and of hospitalizations (	lithium	suicidality	9	159	166	178	189
In the present case, we used the same protocol in a 28-year-old man who had ingested a lethal amount (12 g) of aluminium phosphide with suicidal intent and was admitted to hospital approximately 6 hours postingestion.	aluminium phosphide	suicidal intent	2	111	130	136	151
We report the case of a 25-year-old female presenting to the emergency department after committing suicide by ingesting 100혻mg amlodipine.	amlodipine	suicide	2	127	137	99	106
These data suggest that the rate of completed suicide in patients taking isotretinoin may be lower than that of the general US population.	isotretinoin	completed suicide	9	73	85	36	53
Many psychiatric adverse events unrelated to depression and suicidality were also reported, but it is unclear if they were a result of isotretinoin therapy.	isotretinoin	suicidality	1	135	147	60	71
Standardized incidence ratios for hospitalized suicide attempts were calculated before, during and after isotretinoin treatment.	isotretinoin	suicide attempts	9	105	117	47	63
Terbutaline concentrations in self-poisoning: a case report.	terbutaline	self-poisoning	0	0	11	30	44
In the case-time-control analysis, among cases of suicide attempt, 108 and 127 isotretinoin initiations were observed in the risk and control periods respectively (i.e.	isotretinoin	suicide attempt	9	79	91	50	65
Since neuronal histamine levels are maintained only by continued histidine decarboxylase activity, complete inhibition of this enzyme by alpha-fluoromethylhistidine, a "suicide" inhibitor of histidine decarboxylase, would totally deplete W/Wv mice of brain histamine.	alpha-fluoromethylhistidine	suicide" inhibitor	0	137	164	169	187
The size of the neuronal HA pool was determined from the decrease in HA content, as induced by (S)-alpha-fluoro-methylhistidine (alpha-FMH), a suicide inhibitor of histidine decarboxylase.	(S)-alpha-fluoro-methylhistidine	suicide inhibitor	0	95	127	143	160
Treatment of the mice with alpha-fluoromethyl histidine, a suicide substrate for the enzyme, markedly attenuated both the secretion and the increase.	alpha-fluoromethyl histidine	suicide substrate	0	27	55	59	76
The depletion of neuronal histamine (HA) from the Me5 by the bilateral microinfusion of 448 nmol/rat alpha-fluoromethylhistidine (FMH), a specific suicide inhibitor of histidine decarboxylase, reduced the eating speed and prolonged meal duration, while leaving the meal size unaffected.	alpha-fluoromethylhistidine	suicide inhibitor	0	101	128	147	164
Systemic depletion of brain histamine levels by pretreatment with an intraperitoneal injection of 224 micromol/kg alpha-fluoromethylhistidine (FMH), a suicide inhibitor of HDC, attenuated the leptin-induced feeding suppression by 50.7% (P < 0.05).	alpha-fluoromethylhistidine	suicide inhibitor	0	114	141	151	168
3. alpha-Fluoromethylhistidine, a suicide substrate of L-histidine decarboxylase (HDC), suppressed the thapsigargin (30 nM)- and TPA (30 nM)-induced histamine production.	alpha-Fluoromethylhistidine	suicide substrate	0	3	30	34	51
Suicide through doxylamine poisoning.	doxylamine	Suicide	9	16	26	0	7
Inter-relationships between isotretinoin treatment and psychiatric disorders: Depression, bipolar disorder, anxiety, psychosis and suicide risks.	isotretinoin	suicide	9	28	40	131	138
Additional research on ketamine's long-term safety and its efficacy in reducing suicide risk is needed before clinical implementation.	ketamine	suicide	9	23	31	80	87
Toxicological identification of diphenhydramine (DPH) in suicide.	diphenhydramine	suicide	9	32	47	57	64
Moreover, an FDA package insert precaution regarding acitretin's association with depression and suicide has elevated the level of concern for patient safety.	acitretin	suicide	1	53	62	97	104
Moreover, it is notable that the FDA precaution regarding depression and suicide on the package insert of acitretin predates the publication of the aforementioned two cases.	acitretin	suicide	1	106	115	73	80
To assess the risk of attempted suicide before, during, and after treatment with isotretinoin for severe acne.	isotretinoin	attempted suicide	9	81	93	22	39
Food intake was measured after treatment with BDNF, 慣-fluoromethyl histidine (FMH; a specific suicide inhibitor of histidine decarboxylase that depletes hypothalamic neuronal histamine), or CRF antagonist.	慣-fluoromethyl histidine	suicide inhibitor	0	52	76	94	111
Suicide due to cyclizine overdose.	cyclizine	Suicide	9	15	24	0	7
We report on a case of suicide where cyclizine was found to be the principal drug and question the safety of this drug.	cyclizine	suicide	9	37	46	23	30
An increased risk of attempted suicide was apparent up to six months after the end of treatment with isotretinoin, which motivates a close monitoring of patients for suicidal behaviour for up to a year after treatment has ended.	isotretinoin	attempted suicide	1	101	113	21	38
However, the risk of attempted suicide was already rising before treatment, so an additional risk due to the isotretinoin treatment cannot be established.	isotretinoin	attempted suicide	9	109	121	21	38
Doxylamine (DA) is widely available in pharmacies without prescription and can be used in suicidal intention because of its sedative and anticholinergic properties.	doxylamine	suicidal intent	2	0	10	90	105
Here, we report that the integrity of the brain histaminergic system is necessary for retrieval of inhibitory avoidance (IA) memory, because rats depleted of histamine through lateral ventricle injections of 慣-fluoromethylhistidine (a-FMHis), a suicide inhibitor of histidine decarboxylase, displayed impaired IA memory when tested 2 d after training.	慣-fluoromethylhistidine	suicide inhibitor	0	208	231	245	262
Intentional exposures constituted 65% in DPIC of which 82% was due to suicide attempts, and 78% of the involved antihistamines were first-generation antihistamines.	first-generation antihistamines	suicide attempts	9	132	163	70	86
injection of alpha-fluoromethylhistidine (a suicide inhibitor of histidine decarboxylase) or bilateral intra-amygdala infusions of histamine H1 or H2 receptor antagonists.	alpha-fluoromethylhistidine	suicide inhibitor	0	13	40	44	61
For the attention of psychiatric consultants, brodifacoum, a new longer-acting, warfarin-like oral anticoagulant rodenticide, has been used for suicide attempts.	brodifacoum	suicide attempts	2	46	57	144	160
We present a case of a 31-year-old depressed patient who demonstrated passive suicidal behavior through multiple episodes of noncompliance, including temporarily discontinuing warfarin (Coumadin) several months after VAD implantation.	warfarin (Coumadin)	suicidal behavior	9	176	195	78	95
Association of suicide attempts with acne and treatment with isotretinoin: retrospective Swedish cohort study.	isotretinoin	suicide attempts	9	61	73	15	31
We report a case of intentional overdose on ivabradine.	ivabradine	intentional overdose	2	44	54	20	40
Acne, isotretinoin and suicide attempts: a critical appraisal.	isotretinoin	suicide attempts	9	6	18	23	39
At least in theory, afatinib induced anemia could be secondary to stimulation of suicidal erythrocyte death or eryptosis, characterized by cell shrinkage and cell membrane scrambling with phosphatidylserine translocation to the erythrocyte surface.	afatinib	suicidal erythrocyte death	0	20	28	81	107
(BMJ 2010; 341: c5812) conclude that there was an increased risk of suicide attempts up to 6 months after the end of treatment with isotretinoin and advise close monitoring for up to a year after completing a course of treatment.	isotretinoin	suicide attempts	1	132	144	68	84
People with severe acne may be at higher risk of attempted suicide regardless of exposure to isotretinoin.	isotretinoin	attempted suicide	9	93	105	49	66
Pretreatment of the rats with an ip bolus injection of alpha-fluoromethylhistidine, a suicide inhibitor of a histidine decarboxylase (HDC), at a dosage of 224 micromol/kg blocked the conversion of histidine into histamine and attenuated the suppressive effect of histidine on food intake from 64.2% to 88.1% of the controls (P < 0.05).	alpha-fluoromethylhistidine	suicide inhibitor	0	55	82	86	103
bolus injection of 224 micromol/kg alpha-fluoromethylhistidine, a suicide inhibitor of the histamine synthesizing enzyme histidine decarboxylase, blocked the stimulatory effect of l-histidine on BAT sympathetic nerve activity.	alpha-fluoromethylhistidine	suicide inhibitor	0	35	62	66	83
To analyze the histaminergic contribution, rats were pretreated with intracerebroventricular (icv) injection of 2.44 mmol/kg or ip injection of 244 mmol/kg of alpha-fluoromethylhistidine (FMH), a suicide inhibitor of histidine decarboxylase (HDC), to deplete neural HA.	alpha-fluoromethylhistidine	suicide inhibitor	0	159	186	196	213
The GLP-1-induced suppression of feeding was partially attenuated by intraperitoneal pretreatment with alpha-fluoromethylhistidine (FMH), a specific suicide inhibitor of histidine decarboxylase, which depletes hypothalamic neuronal histamine.	alpha-fluoromethylhistidine	suicide inhibitor	0	103	130	149	166
This TRH-induced suppression of food intake was attenuated partially in histamine-depleted rats pre-treated with alpha-fluoromethylhistidine (a specific suicide inhibitor of histidine decarboxylase) and in mice with targeted disruption of histamine H1 receptors.	alpha-fluoromethylhistidine	suicide inhibitor	0	113	140	153	170
We present the case of a 33-year-old female who attempted suicide by ingesting diphenhydramine pills and had a course complicated by two rarely observed adverse effects of antihistamines: rhabdomyolysis and a prolonged QT interval on EKG.	diphenhydramine	suicide	2	79	94	58	65
While they are generally considered to have a wide safety profile, there have been multiple reports of severe toxicity and even fatalities associated with antihistamine overdoses, most of them associated with suicide attempts.	antihistamine	suicide attempt	2	155	168	209	224
A study of the potential teratogenic effect of large doses of promethazine used for a suicide attempt by 32 pregnant women.	promethazine	suicide attempt	2	62	74	86	101
The findings of this study did not indicate teratogenic or fetotoxic (including neurotoxic) effects of large doses of promethazine in children born to mothers who self-poisoned during pregnancy, although the total rate of congenital abnormalities was very high.	promethazine	self-poisoned	2	118	130	163	176
However, of 11 pregnant women who attempted suicide with promethazine between the 3rd and 12th postconceptional week, that is, the critical period for production of most major congenital abnormalities, only three were affected with defects, and the critical periods for producing these defects did not overlap with the time of the suicide attempt during pregnancy.	promethazine	suicide attempt	2	57	69	331	346
The dose of promethazine taken by these women for self-poisoning ranged between 125 mg and 1750 mg (mean of 544 mg, i.e., 21.8 tablets).	promethazine	self-poisoning	2	12	24	50	64
We review the current literature on isotretinoin's role in inflammatory bowel disease, depression, and suicidality.	isotretinoin	suicidality	1	36	48	103	114
However, more available data show the possible association of taking isotretinoin and the onset of a depressive syndrome that includes frank depression and even suicidal ideation.	isotretinoin	suicidal ideation	1	69	81	161	178
The rate of congenital abnormalities, intrauterine development (based on pregnancy age at delivery and birth weight), and cognitive-behavioral status of exposed children born to mothers who attempted suicide with promethazine alone or in combination with other drugs during pregnancy was compared with their sib controls.	promethazine	suicide	2	213	225	200	207
Three of these controversies will be highlighted concerning the putative role of isotretinoin in (1) depression and suicide, (2) inflammatory bowel disease, and (3) iPledge and pregnancy prevention programs.	isotretinoin	suicide	9	81	93	116	123
To further investigate this issue, we conducted a prospective, uncontrolled study to evaluate mood changes and suicidal ideations in patients receiving isotretinoin therapy.	isotretinoin	suicidal ideations	9	152	164	111	129
Clinical characteristics at baseline, including depression severity, duration of the current episode, obesity, comorbidity of anxiety disorder, and current suicide risk, were assessed as potential predictors in a classification and regression tree model for treatment response to ketamine infusion.	ketamine	suicide	9	280	288	156	163
Acne can be associated with psychiatric morbidity and suicide, which have sometimes been considered an adverse reaction to some acne therapies such as isotretinoin.	isotretinoin	suicide	1	151	163	54	61
Treatments available for acne patients with coexisting psychiatric illness also are discussed, along with the relationship between oral isotretinoin and depression and suicide.	isotretinoin	suicide	9	136	148	168	175
Standardized incidence ratio (SIR) of suicide rates compared with the general population 3 years before, during and up to 15 years after completion of treatment with isotretinoin.	isotretinoin	suicide rates	9	166	178	38	51
Herein, we describe the case of an 18 year-old-adolescent girl who took 150 mg of amlodipine with the suicidal intentions and was admitted in our hospital approximately 4-hours after the ingestion.	amlodipine	suicidal intentions	2	82	92	102	121
As a result, we have identified several candidate genes, among others three calcium channel genes that may potentially contribute to completed suicide.	calcium	completed suicide	0	76	83	133	150
A 53-year-old male presented after ingesting eighty 10혻mg amlodipine tablets in a suicide attempt.	amlodipine	suicide attempt	2	58	68	82	97
Ingestion of ethylene glycol, either accidentally or in a suicide attempt, is characterized by severe acidosis, calcium oxalate crystal formation and deposition, and a wide variety of end organ effects that may be fatal.	ethylene glycol	suicide attempt	2	13	28	58	73
Use of calcium channel blockers and risk of suicide: ecological findings confirmed in population based cohort study.	calcium channel blockers	suicide	9	7	31	44	51
Use of calcium channel blockers may increase the risk of suicide.	calcium channel blockers	suicide	1	7	31	57	64
The absolute risk associated with use of calcium channel blockers was 1.1 suicides per 1000 person years.	calcium channel blockers	suicides	1	41	65	74	82
In the cohort study, five users and four non-users of calcium channel blockers committed suicide during the follow up until the end of 1994.	calcium channel blockers	suicide	9	54	78	89	96
We focused on 4 genes previously investigated in association with suicide on the same sample: the nitric oxide synthase 1 and 3 (NOS1 and NOS3), the neuronal cell adhesion molecule 1 (NCAM1), and the tachykinin receptor 1 (TACR1) genes.	nitric oxide	suicide	0	98	110	66	73
We report here on a 73-year-old woman who ingested 3.6 g (40 mg x 90 tablets) of verapamil in a suicide attempt.	verapamil	suicide attempt	2	81	90	96	111
Subsequent reports attempted to establish a connection between calcium antagonists and disorders as diverse as malignancy, Parkinsonism, cognitive dysfunction, and suicide.	calcium antagonists	suicide	9	63	82	164	171
We show that an influenza hemagglutinin-specific CD4+ murine T cell hybridoma (IP-12-7) enters the apoptotic suicide program via the Fas ligand (FasL)/Fas-mediated pathway upon T cell receptor (TCR) stimulation.	influenza	suicide program	0	16	25	109	124
Some reports have suggested that calcium channel blockers may be associated with an increased incidence of depression or suicide.	calcium channel blockers	suicide	9	33	57	121	128
A 41-yr-old white male had taken 4800-6400 mg of verapamil in a suicide attempt.	verapamil	suicide attempt	2	49	58	64	79
A suicide attempt with an oral calcium channel blocker.	calcium channel blocker	suicide attempt	2	31	54	2	17
Further, several polymorphisms of neuronal nitric oxide synthase (NOS1) gene have been reported to be associated with impulsivity, aggression and suicide attempts.	nitric oxide	suicide attempts	0	43	55	146	162
The aim of this study is to investigate the association between two polymorphisms of endothelial nitric oxide synthase (NOS3) and suicide attempts.	nitric oxide	suicide attempts	0	97	109	130	146
In 2 patients, severe suicidal intoxication by 2.4 g and 9.6 g of verapamil orally resulted in life threatening hypotension and bradycardia with the need of heart-pacing and resuscitation.	verapamil	suicidal intoxication	2	66	75	22	43
Lack of association between endothelial nitric oxide synthase (NOS3) gene polymorphisms and suicide attempts.	nitric oxide	suicide attempts	0	40	52	92	108
Increased plasma nitric oxide level associated with suicide attempt in depressive patients.	nitric oxide	suicide attempt	0	17	29	52	67
To evaluate any correlation between plasma levels of nitric oxide metabolites (NO(x)) and suicide attempt.	nitric oxide	suicide attempt	0	53	65	90	105
Increased plasma nitric oxide metabolites in suicide attempters.	nitric oxide	suicide attempters	0	17	29	45	63
A 42-year-old woman with a history of hypertension reported ingesting 50-100 mg amlodipine besylate and at least 40 ounces of beer in a suicide attempt.	amlodipine besylate	suicide attempt	2	80	99	136	151
Suicide inactivation of xanthine oxidoreductase during reduction of inorganic nitrite to nitric oxide.	nitric oxide	Suicide inactivation	0	89	101	0	20
An 18-year-old woman ingested controlled delivery diltiazem 14.94 g in a suicide attempt.	diltiazem	suicide attempt	2	50	59	73	88
The widespread use of insulin and oral hypoglycaemic agents has increased the incidence of hypoglycaemic brain damage due to accidental, suicidal, or homicidal overdose.	insulin	suicidal, or homicidal overdose	2	22	29	137	168
Because of these two facts, the suicide process might be initiated in renal cell carcinoma cells after encountering mumps virus, i.e.	mumps virus	suicide	0	116	127	32	39
Renal cell carcinoma cells produced the substance(s) which killed them (suicide factor(s)) after co-culture with mumps virus.	mumps virus	suicide factor(s)	0	113	124	72	89
A woman hospitalized because of attempted suicide with diazepam tablets was found to have hypercalcemia and other signs of hyperparathyroidism.	diazepam	attempted suicide	2	55	63	32	49
We describe a case of cerebral infarction associated with attempted suicide with verapamil overdose, the first reported to our knowledge.	verapamil	attempted suicide	2	81	90	58	75
A 41-year-old man ingested 6.8 g of verapamil in a suicide attempt.	verapamil	suicide attempt	2	36	45	51	66
The effects of temperature and pH on the kinetics of reactions between catalase and its suicide substrate hydrogen peroxide.	hydrogen peroxide	suicide substrate	0	106	123	88	105
Five confused or suicidal patients who tore open a pack and ingested from 64 to 234 grams of ammonium nitrate in a single dose, and another patient who attempted to do so, are reported.	ammonium nitrate	suicidal patients	2	93	109	17	34
In the IL-2-dependent T cell clone CTLL-2, dexamethasone, a synthetic glucocorticoid, induces a suicide program characterized by the early degradation of chromatin in oligonucleosome-length fragments which precedes the loss of cell viability by 2 to 4 h. These effects are most likely mediated through the interaction with a specific glucocorticoid receptor as suggested by the structure-activity re…	dexamethasone	suicide program	0	43	56	96	111
A 34-year-old female was brought to the emergency department after taking 200 to 250 mg of nifedipine and drinking an unknown amount of ethanol in a suicide attempt.	nifedipine	suicide attempt	2	91	101	149	164
We present a case of sustained-release verapamil overdose as a consequence of an attempted suicide.	verapamil	attempted suicide	2	39	48	81	98
We present a case of diltiazem overdose in which the patient ingested 4.2 grams in an apparent suicide attempt.	diltiazem	suicide attempt	2	21	30	95	110
Lithium causes a reduction in the incidence of suicide in patients suffering from manic depressive illness.	lithium	suicide	3	0	7	47	54
The enzyme nitric oxide synthase has been associated with suicide behavior.	nitric oxide	suicide behavior	0	11	23	58	74
To assess the association of Nitric Oxide Synthase (NOS) genes and suicide behavior we performed a systematic review a meta-analysis.	nitric oxide	suicide behavior	0	29	41	67	83
The pooled results showed that rs2682826 of Nitric Oxide Synthase 1 gene (NOS1) increased the risk for suicide attempt in the allelic (OR: 1.34; 95 CI: 1.00-1.78), recessive (OR: 1.45; 95 CI:1.06-1.98) and heterozygous (OR: 1.41; 95 CI: 1.09-1.81) models.	nitric oxide	suicide attempt	0	44	56	103	118
Increased cell number with reduced nitric oxide level and augmented superoxide dismutase activity in the anterior-pituitary region of young suicide completers.	nitric oxide	suicide completers	0	35	47	140	158
suicide), excess dose (except vitamins/minerals), drugs or illegal drugs, drug-herbal interactions, and confounders of drugs or diseases.	minerals	suicide	0	39	47	0	7
Given the importance of nitric oxide system in oxidative stress, inflammation, neurotransmission and cerebrovascular tone regulation, we postulated its potential dysfunction in bipolar disorder (BD) and suicide.	nitric oxide	suicide	0	24	36	203	210
Structural determinants of haloenol lactone-mediated suicide inhibition of canine myocardial calcium-independent phospholipase A2.	haloenol lactone	suicide inhibition	0	27	43	53	71
A report of suicide involving verapamil.	verapamil	suicide	9	30	39	12	19
There have been several reports of adverse psychiatric reactions to isotretinoin, including depressive symptoms and suicide.	isotretinoin	suicide	1	68	80	116	123
These results suggest that nifedipine blocks the suicide pathway leading to the apoptosis of endothelial cells by decreasing LOX-1 mRNA levels and CPP32-like protease activity.	nifedipine	suicide pathway	0	27	37	49	64
A 47-year-old man ingested 10 g of metoprolol tartrate in a suicide attempt.	metoprolol tartrate	suicide attempt	2	35	54	60	75
Gliclazide-induced hepatitis, hemiplegia and dysphasia in a suicide attempt.	gliclazide	suicide attempt	2	0	10	60	75
The patient is a 41-year-old Caucasian woman who ingested 19.2 g of sustained release verapamil in a suicide attempt.	verapamil	suicide attempt	2	86	95	101	116
We report a patient who developed acute renal failure due to acute tubular necrosis following a massive ingestion of gliclazide in an suicide attempt.	gliclazide	suicide attempt	2	117	127	134	149
Acute renal failure after massive ingestion of gliclazide in a suicide attempt.	gliclazide	suicide attempt	2	47	57	63	78
Stimulation of suicidal erythrocyte death by ipratropium bromide.	ipratropium bromide	suicidal erythrocyte death	0	45	64	15	41
Ipratropium bromide triggers suicidal erythrocyte death or eryptosis, an effect mainly due to stimulation of Ca(2+)-entry.	ipratropium bromide	suicidal erythrocyte death	0	0	19	29	55
Ipratropium bromide, an anticholinergic agent widely used in obstructive lung disease, has previously been shown to trigger suicidal death of nucleated cells or apoptosis.	ipratropium bromide	suicidal death of nucleated cells	0	0	19	124	157
The last year and in particular during the time of Infliximab intake, she reported suicidal ideation.	infliximab	suicidal ideation	1	51	61	83	100
Suicidal thoughts in a patient after administration of infliximab.	infliximab	Suicidal thoughts	1	55	65	0	17
We present a case of diltiazem overdose in which the patient ingested 5.6 g in an apparent suicide attempt.	diltiazem	suicide attempt	2	21	30	91	106
Exemestane is a suicidal third-generation inhibitor of aromatase, currently used in breast cancer treatment.	exemestane	suicidal third-generation inhibitor	0	0	10	16	51
To the best of the authors' knowledge, there have been no reported cases which describe a teenage female presenting with active suicidal ideation secondary to severe acne vulgaris while concurrently undergoing treatment with isotretinoin.	isotretinoin	suicidal ideation	9	225	237	128	145
Given the controversial but reported association between isotretinoin and increased suicidality, we considered the appropriateness of continuing this medication for our patient.	isotretinoin	suicidality	9	57	69	84	95
In what follows, we present a unique case report and provide a thorough review of the evidence-or lack thereof-surrounding the relationship between isotretinoin and suicidality.	isotretinoin	suicidality	9	148	160	165	176
It appears that in this Community Mental Health Team, the possibility of suicide risk with venlafaxine therapy is considered and appropriately managed.	venlafaxine	suicide	1	91	102	73	80
In the present study, we investigated the morphology and distribution of cells immunostained for the macrophage-specific marker ionized calcium binding adaptor molecule 1 (IBA1) in the dorsal anterior cingulate cortex (dACC) white matter of middle-aged depressed suicides and matched non-psychiatric controls.	calcium	suicides	0	136	143	263	271
Childhood trauma interacts with several genes belonging to several different biological pathways [Hypothalamic-pituitary-adrenal (HPA) axis, serotonergic transmission, neuroplasticity, immunity, calcium signaling, and circadian rhythms] to decrease the age at the onset of the disorder or increase the risk of suicide.	calcium	suicide	0	195	202	310	317
The present clinical case study describes an elderly unresponsive woman refractory to conventional treatments after ingesting a potentially lethal amount of 5.6 grams of diltiazem in a suicide attempt.	diltiazem	suicide attempt	2	170	179	185	200
Herein we report a lethal case of massive ethylene glycol ingestion in a suicide with a record high level (1254?뎜g/dL) and images of the histologic examination of the kidneys revealing impressive calcium oxalate crystal deposition.	ethylene glycol	suicide	2	42	57	73	80
We report a 14 year-old non-diabetic girl who developed hepatitis, hemiplegia and dysphasia after ingestion of an overdose of gliclazide (20 mg/kg/day) in a suicide attempt.	gliclazide	suicide attempt	2	126	136	157	172
A 60-year-old man presented to an emergency department 2 h after the ingestion of 8 g of diltiazem (about 40 slow-release capsules, 200 mg/each) in a suicide attempt.	diltiazem	suicide attempt	2	89	98	150	165
We describe the first case of zonisamide mono-intoxication in a 25-year-old woman who ingested 12.6 g of this substance with suicidal intent.	zonisamide	suicidal intent	2	30	40	125	140
Both markers were associated with an increased risk of citalopram-emergent suicidality (rs10848635: OR = 1.29, P = 0.04; rs1006737: OR = 1.34, P = 0.02).	citalopram	suicidality	9	55	65	75	86
Suicide attempt by an overdose of sitagliptin, an oral hypoglycemic agent: a case report and a review of the literature.	sitagliptin	Suicide attempt	2	34	45	0	15
Based on an internal request, GlaxoSmithKline conducted a retrospective pooled analysis of randomized controlled trials to compare suicidality in adult subjects with restless legs syndrome (RLS) who were being treated with ropinirole.	ropinirole	suicidality	9	223	233	131	142
However, this conclusion does not apply to acute digoxin intoxication as a result of attempted suicide.	digoxin	attempted suicide	2	49	56	85	102
However, it has been reported that TCP might be associated with fatal arrhythmias in patients with acute digitalis intoxication caused by attempted suicide.	digitalis	attempted suicide	2	105	114	138	155
Treatment with bromoenol lactone, a suicide substrate which interferes with the production of lysophospholipids by the calcium-independent phospholipase A2, resulted in the reduction of milk proteins secretion.	bromoenol lactone	suicide substrate	0	15	32	36	53
2-bromoethylamine, a suicide inhibitor of semicarbazide-sensitive amine oxidase, increases hydralazine hypotension in rats.	2-bromoethylamine	suicide inhibitor	0	0	17	21	38
The medical examiners ruled in both cases that the manner of death was suicide and the causes of death were mixed drug intoxication and amlodipine intoxication.	amlodipine	suicide	9	136	146	71	78
No signal for suicidality was detected for ropinirole in the treatment of patients with RLS.	ropinirole	suicidality	9	43	53	14	25
A Retrospective, Pooled Suicidality Evaluation of Ropinirole Immediate Release and Controlled Release for the Treatment of Restless Legs Syndrome.	ropinirole	Suicidality	9	50	60	24	35
Herein, we describe a case of a 24-year female who was admitted to the emergency department because of a suicide attempt with salbutamol (76 mg).	salbutamol	suicide attempt	2	126	136	105	120
To our knowledge, this is the first report of a completed suicide with very strong evidence of mefloquine implication.	mefloquine	completed suicide	9	95	105	48	65
Lipid-lowering therapies and calcium-channel blockers have also been linked to an increased risk of suicide.	calcium-channel blockers	suicide	1	29	53	100	107
We describe the use of lamotrigine in the treatment of an HD patient with motor abnormality (choreoathetoidic movements) complicated by psychiatric abnormalities (depression, severe mood swing and recurrent high risk of suicidal attempts).	lamotrigine	suicidal attempts	3	23	34	220	237
BDNF Val66Met polymorphism may play a crucial role in the antisuicidal effects of ketamine infusion.	ketamine	antisuicidal effects	3	82	90	58	79
Discussion focuses upon mefloquine-induced psychiatric disorders and highlights the importance of performing toxicological investigations in cases of unusual suicides.	mefloquine	suicides	2	24	34	158	166
Two cases of acute quinine toxicity are presented, one from self-poisoning and the other from an unidentified source.	quinine	self-poisoning	2	19	26	60	74
It took several days and multiple investigations to establish the exact cause of her persistent hypoglycaemia before it was concluded to be secondary to gliclazide overdose in a suicide attempt by the young girl.	gliclazide	suicide attempt	2	153	163	178	193
The patient was hospitalized 1.5 h after an attempted suicide with a very high dose of verapamil sustained-release (7.2 g).	verapamil	attempted suicide	2	87	96	44	61
Lithium-induced suicidal erythrocyte death.	lithium	suicidal erythrocyte death	0	0	7	16	42
Pregabalin-treated patients should be monitored for the emergence or worsening of depression, suicidal thoughts or behavior.	pregabalin	suicidal thoughts or behavior	9	0	10	94	123
When stratified by age, pregabalin usage (OR, 13.403) in the younger group and high seizure frequency (??1 per month) (OR, 5.748) in the older group were associated with a risk of suicide independent of current depression.	pregabalin	suicide	1	24	34	180	187
Only 8.9% of the black teenage suicide victims had used cocaine prior to death compared to 28% of the whites (chi(2)=4.432; d.f.=1; p<0.04).	cocaine	suicide victims	9	56	63	31	46
Abused YLH were significantly more likely to have attempted suicide, to have been admitted into an alcohol and/or drug treatment program, and to have engaged in crack cocaine use than were nonabused YLH and had a greater number of sexual partners.	cocaine	suicide	0	167	174	60	67
To investigate whether direct oxidant damage induces hepatotoxicity via an apoptotic cell suicide pathway, we exposed primary cultured mouse hepatocytes to pro-oxidant hydrogen peroxide.	hydrogen peroxide	an apoptotic cell suicide pathway	0	168	185	72	105
We report a case of severe hepatic injury in an adult who overdosed on iron tablets with suicidal intent.	iron	suicidal intent	2	71	75	89	104
Forty-nine cases of parasuicide attempts involving paracetamol only or in combination with another drug were treated at the UHWI, Jamaica, between 1994-2004.	paracetamol	parasuicide attempts	2	51	62	20	40
A 19-year-old man attempting suicide ingested approximately 75 mL of chloroform.	chloroform	suicide	2	69	79	29	36
We compared incidence of suicide-related events with duloxetine versus placebo in controlled trials, using Mantel-Haenszel incidence difference (MHID) and exposure time-adjusted rate difference (MHRD) methods, and analyzed changes in Hamilton Depression Scale (HAMD) Item-3 (suicidality) scores.	duloxetine	suicide-related events	9	53	63	25	47
We found no evidence of an increased risk of suicidal behaviors or ideation during treatment with duloxetine compared with placebo in MDD patients.	duloxetine	suicidal behaviors or ideation	9	98	108	45	75
Mitoxantrone-induced suicidal erythrocyte death.	mitoxantrone	suicidal erythrocyte death	0	0	12	21	47
Induction of suicidal erythrocyte death by nelfinavir.	nelfinavir	suicidal erythrocyte death	0	43	53	13	39
The aim of the paper is to present a case of self-poisoning with paracetamol, overdosed just before a delivery.	paracetamol	self-poisoning	2	65	76	45	59
In conclusion, exposure of erythrocytes to nelfinavir induces oxidative stress and Ca2+ entry, thus leading to suicidal erythrocyte death characterized by erythrocyte shrinkage and erythrocyte membrane scrambling.	nelfinavir	suicidal erythrocyte death	0	43	53	111	137
At least in theory, exemestane induced anemia could be secondary to stimulation of suicidal erythrocyte death or eryptosis, characterized by cell shrinkage and cell membrane scrambling with phosphatidylserine translocation to the erythrocyte surface.	exemestane	suicidal erythrocyte death	0	20	30	83	109
Exemestane is in part effective by stimulation of suicidal cell death or apoptosis.	exemestane	suicidal cell death	0	0	10	50	69
Severe hypertriglyceridemia and colchicine intoxication following suicide attempt.	colchicine	suicide attempt	2	32	42	66	81
We report a case of an 18-year-old female who ingested 18 mg (~0.4 mg/kg) of colchicine in a suicide attempt.	colchicine	suicide attempt	2	77	87	93	108
Neural correlates of clinical improvement in response to N-acetylcysteine in adolescents with non-suicidal self-injury.	acetylcysteine	non-suicidal self-injury	0	59	73	94	118
Identifying Biological Signatures of N-Acetylcysteine for Non-Suicidal Self-Injury in Adolescents and Young Adults.	acetylcysteine	non-suicidal self-injury	0	39	53	58	82
The second case involved a 19-year-old Caucasian male who attempted suicide earlier and was on desipramine medication.	desipramine	suicide	9	95	106	68	75
The case of a young woman who committed suicide by oral ingestion of a large amount of bamifylline is reported.	bamifylline	suicide	2	87	98	40	47
Triggering of Suicidal Erythrocyte Death by Exemestane.	exemestane	suicidal erythrocyte death	0	44	54	14	40
Suicide attempt with clopidogrel.	clopidogrel	Suicide attempt	2	21	32	0	15
We report the case of a 49-year-old male who took an overdose of 1650 mg of clopidogrel with suicidal intent.	clopidogrel	suicidal intent	2	76	87	93	108
We describe here a case of a 77-year old male patient with a history of major depression, who attempted suicide by ingestion of 4 g of arsenic trioxide.	arsenic trioxide	suicide	2	135	151	104	111
Long term lithium treatment was associated with increased GM volumes in the same areas where suicide was associated with decreased GM.	lithium	suicide	3	10	17	93	101
The reasons for early termination were flu-like symptoms/signs (n=9, 31.0%), irritability (n=1, 3.4%), severe urticaria (n=1, 3.4%), insomnia (n=2, 6.9%), pulmonary tuberculosis (n=1, 3.4%/o), suicide idea (n=2, 6.9%), poor response (n=2, 6.9%), depression (n=2, 6.9%), unwilling to continue (n=1, 3.4%), mortality (n=1, 3.4%), gastrointestinal upset (n=1, 3.4%), pancytopenia complicated with cellu…	tuberculosis	suicide idea	0	165	177	193	205
To help patients make judgments about beginning therapy, physicians should focus upon risk communication regarding the likelihood of suicide on therapy with interferon.	interferon	suicide	1	157	167	133	140
Patients seemed to over-interpret the likelihood of suicide during interferon-alpha (IFN) therapy.	interferon-alpha (IFN)	suicide	1	67	89	52	59
Coding of adverse events of suicidality in clinical study reports of duloxetine for the treatment of major depressive disorder: descriptive study.	duloxetine	suicidality	9	69	79	28	39
Suicide attempt by self-burning associated with ingestion of S-adenosylmethionine: a review of the literature and case report.	s-adenosylmethionine	Suicide attempt	9	61	81	0	15
To assess whether hospitalized patients with severe depression and potential suicidal ideation/behavior have earlier and better response to duloxetine 120 mg daily than 60 mg daily.	duloxetine	suicidal ideation/behavior	9	140	150	77	103
These findings deserve consideration while estimating postmortem interval since rain is a commonplace occurrence in Malaysia and malathion is one of the common poisons as an agent for choice to commit suicide.	malathion	suicide	2	129	138	201	208
RNA editing of the serotonin 2C receptor (HTR2C) by adenosine deaminases acting on RNA (ADARs) is a post-transcriptional modification, the regulation of which is altered in depressed suicide victims.	adenosine	suicide victims	0	52	61	183	198
The anti-viral and anti-tumor action of human interferon-alpha (hIFN慣) is associated with a variety of neuropsychiatric side effects, including major depression, suicidal ideation and suicide.	interferon-alpha (hIFN慣)	suicidal ideation	0	46	70	162	179
Concomitant interferon alpha stimulation and TLR3 activation induces neuronal expression of depression-related genes that are elevated in the brain of suicidal persons.	interferon alpha	suicidal persons	0	12	28	151	167
Herein, we demonstrate that the same depression-related interferon-inducible genes (DRIIs) are also upregulated in post-mortem brains of suicidal individuals.	interferon	suicidal individuals	0	56	66	137	157
One of the most mentioned inflammatory markers was Interferon-慣 (IFN-慣), a pro-inflammatory cytokine which has been shown to increase serum concentrations of pro-inflammatory cytokines such as interleukin (IL)-1, IL-6, tumor necrosis factor-a (TNF- 慣) and IFN-?, which are factors increased suicide victims and attempters.	Interferon-慣 (IFN-慣)	suicide victims and attempters	1	51	71	291	321
At transition, interferon-alpha induced major depressive episodes therefore appears to have more associated anxiety features that covary with depressed mood than classical or 'idiopathic' MDD and a low likelihood of severe features such as suicidal ideation.	interferon-alpha	suicidal ideation	9	15	31	240	257
Colchicine Extract Suicidal Lethal Poisoning Confirmation Using High-Resolution Accurate Mass Spectrometry: A Case Study.	colchicine	Suicidal Lethal Poisoning	9	0	10	19	44
The concentration of colchicine in the blood sample was approximately 41혻ng/mL, and more than 200혻關g/mL of the plant extract used for the suicide.	colchicine	suicide	0	21	31	138	145
An autopsy for a suicidal case of a male in his 40s, who had died of poisoning due to ingestion of a large amount of buformin, was performed at our department.	buformin	suicidal case	2	117	125	17	30
Over a four-year period, 103 patients presented to St Vincent's Hospital, Melbourne, after poisoning themselves with paracetamol.	paracetamol	poisoning themselves	2	117	128	91	111
We have reported previously that methoxsalen is a suicide substrate for cytochrome P-450.	methoxsalen	suicide substrate	0	33	44	50	67
A 31-year-old male died from a suicidal overdose of nortriptyline.	nortriptyline	suicidal overdose	2	52	65	31	48
Duloxetine: meta-analyses of suicidal behaviors and ideation in clinical trials for major depressive disorder.	duloxetine	suicidal behaviors and ideation	9	0	10	29	60
Unfortunately, some parts of MIS are contaminated by subsurface leakage of natural gas containing H(2)S. In order to investigate the possible effect(s) of chronic exposure to sulfur compounds on suicidal behavior, the present study was done.	sulfur compounds	suicidal behavior	0	175	191	195	212
Analysis of correlation showed statistically positive correlation coefficient between mean values of all reactive sulfur compounds and seasonal frequency of suicide (r = 0.923, P((1)) = 0.038).	sulfur compounds	suicide	0	114	130	157	164
To set up this system, a tetracycline repressor (tetR) was integrated into a defined Delta aroC locus of the chromosome via suicide plasmid pJG12/tetR-neo.	tetracycline	suicide plasmid	0	25	37	124	139
We constructed pPGIVET as a conjugative suicide plasmid containing a multiple-cloning site (MCS) upstream of two tandem promoterless reporter genes that encode tetracycline resistance [tetA(Q)2] and galactokinase (galK).	tetracycline	suicide plasmid	0	160	172	40	55
A 43-year-old patient with mild heart failure attempted suicide by ingesting between 5000 and 7500 mg of captopril.	captopril	suicide	2	105	114	56	63
Suicide by buflomedil HCl: a case report.	buflomedil HCl	Suicide	9	11	25	0	7
A fatal case of buflomedil (Fonzylane) self-poisoning is presented.	buflomedil (Fonzylane)	self-poisoning	2	16	38	39	53
A fatal case of buflomedil self-poisoning: toxicological data and literature review.	buflomedil	self-poisoning	2	16	26	27	41
Case 2: A 39-year-old male ingested 36 benzonatate capsules in a suicide attempt.	benzonatate	suicide attempt	2	39	50	65	80
5-HT2 receptor binding sites were measured (by saturation binding of [3H]ketanserin) in brain tissue obtained at postmortem from 19 suicide victims with definite evidence of depression and 19 sex and age-matched control subjects.	ketanserin	suicide victims	9	73	83	132	147
Autoradiographic analysis of [3H]ketanserin binding in the human brain postmortem: effect of suicide.	ketanserin	suicide	9	33	43	93	100
Homogenate binding assays on prefrontal cortex samples from a large group of suicides (n = 20) and controls (n = 23) showed that the difference in age dependence of ketanserin binding and the reduced binding in the young suicide group were explained by differences in Bmax values.	ketanserin	suicides	9	165	175	77	85
We also found a significant but anatomically selective reduction in the density of ketanserin binding sites in the young suicide group, compared to age-matched controls.	ketanserin	suicide	9	83	93	121	128
This age dependence of ketanserin binding was not present in some of these brain regions of the suicide group.	ketanserin	suicide	9	23	33	96	103
The density (Bmax) and affinity (Kd) of [3H]paroxetine sites were not significantly different in the suicide/depressives and controls.	paroxetine	suicide	9	44	54	101	108
The density (Bmax) of 5-HT2 receptors labelled with [3H]ketanserin was significantly increased in prefrontal cortex (by 67%) and amygdala (by 97%) from suicide/depressives in comparison with controls.	ketanserin	suicide	9	56	66	152	159
5-HT2 binding sites were quantitated, by saturation binding with [3H]ketanserin, in six brain regions from 73 subjects who died by suicide and 70 sudden death controls.	ketanserin	suicide	9	69	79	131	138
Serotonin 5-HT2A and 5-HT4 binding parameters and their second messengers 1,4,5-inositol triphosphate (IP3) and cyclic adenosyl monophosphate (cAMP) were studied in the frontal cortex, hippocampus, caudate nucleus and amygdala of 19 control subjects and 19 antidepressant-free, violent suicide victims.	adenosyl	suicide victims	9	119	127	286	301
Although lithium (Li) is not an essential nutrient for humans, low Li intakes are associated with increased suicide and homicide rates, aggressive behaviors, unipolar/bipolar disorders, acute mania, etc.	lithium	suicide	9	9	16	108	115
Lithium has demonstrated efficacy in the treatment of acute affective episodes, in the reduction of affective episode recurrence, and in significantly decreasing the risk of suicide in patients.	lithium	suicide	3	0	7	174	181
In suicide subjects, lifetime aggression scores correlated positively with [(3)H] ketanserin binding in all prefrontal Brodmann areas examined, after adjusting for age and sex.	ketanserin	suicide subjects	9	82	92	3	19
To address this limitation, we constructed two suicide plasmids pGEMT-tetM/LR and pGEMT-recA-tetM/LR having a tetracycline resistance marker flanked by two hemolysin gene arms.	tetracycline	suicide plasmids	0	110	122	47	63
The plot of suicide rate versus lithium concentration showed a statistically significant inverse relationship ( r = -.6286, p = .0141).	lithium	suicide	9	32	39	12	19
Recent studies suggest that long-term lithium treatment may have mortality-lowering and anti-suicidal effects.	lithium	anti-suicidal effects	3	38	45	88	109
Confirmed drug with anti-suicidal effect, clozapine, is not first choice medication and does not represent general solution for suicidality in schizophrenia.	clozapine	anti-suicidal effect	3	42	51	20	40
Maprotiline, for example, was associated with an increase in suicide attempts compared with placebo in a large long-term treatment study despite its significant efficacy in preventing relapse of depression.	maprotiline	suicide attempts	9	0	11	61	77
There was no difference between fluphenazine hydrochloride and its depot form for outcomes such as global impression of functioning, relapse/re-hospitalisation, poor initial response to treatment, leaving the study early, depressed mood / suicide and side effects such as movement disorders, uncomfortable dry mouth, sleep problems and weight gain were equally common in both groups.	fluphenazine hydrochloride	suicide	9	32	58	239	246
injections of fluphenazine decanoate in reducing self-harm behaviours in outpatients with histories of multiple suicide attempts.	fluphenazine decanoate	suicide attempts	3	14	36	112	128
Structured diagnostic assessment and depot fluphenazine treatment of multiple suicide attempters in the emergency department.	fluphenazine	suicide attempters	9	43	55	78	96
We hypothesized that Fas protein content would rise in response to reduced levels of testosterone as part of a suicide pathway that would result in germ cell apoptosis.	testosterone	suicide pathway	0	85	97	111	126
A case involving a fatal poisoning (suicide) by the insecticide malathion is described.	malathion	suicide	9	64	73	36	43
Detailed toxicological studies were undertaken on two suicides by amitriptyline overdose, one with salicylate also.	amitriptyline	suicides	2	66	79	54	62
We report a case of suicide due to organophosphate poisoning in an 80-year-old woman who ingested malathion mixed with a fruit drink.	malathion	suicide	2	98	107	20	27
A kinetic study of simultaneous suicide inactivation and irreversible inhibition of an enzyme. Application to 1-aminocyclopropane-1-carboxylate (ACC) synthase inactivation by its substrate S-adenosylmethionine.	s-adenosylmethionine	suicide inactivation	0	189	209	32	52
A 28-year-old male ingested 75 g of arsenic trioxide in a successful suicide attempt.	arsenic trioxide	suicide attempt	2	36	52	69	84
We present a case of malignant arrhythmias associated with hypocalcemia and subsequent cardiac arrest in a 20-year-old woman due to ingestion of 3.1 g mesoridazine in a suicide attempt.	mesoridazine	suicide attempt	2	151	163	169	184
A case of diaphragmatic paralysis occurring after ingestion of malathion in a suicide attempt is reported.	malathion	suicide attempt	2	63	72	78	93
Nicotine dependence is associated with increased rates of depression prior to and after taking up smoking as well as increased rates of suicidal ideation.	nicotine	suicidal ideation	0	0	8	136	153
An ingestion of an unknown quantity of mirtazapine in a suicide attempt leading to death is described.	mirtazapine	suicide attempt	2	39	50	56	71
The groups did not differ in type of drug prescribed, though patients in the suicide group received significantly higher doses of fluphenazine enanthate.	fluphenazine enanthate	suicide	9	130	152	77	84
Earlier studies from this laboratory showed that 2'-deoxyadenosine causes the irreversible inactivation of the enzyme S-adenosylhomocysteine hydrolase by an active site-directed, "suicide-like" process.	2'-deoxyadenosine	"suicide-like" process	0	49	66	179	201
Among men, genetic variation in noradrenergic signaling may interact with norepinephrine reuptake-inhibiting antidepressants, thereby contributing to suicidality.	norepinephrine reuptake-inhibiting antidepressants	suicidality	9	74	124	150	161
Among men taking nortriptyline, suicidality was also associated with rs11195419 SNP in the alpha(2A)-adrenergic receptor gene (ADRA2A) (p=0.007).	nortriptyline	suicidality	9	17	30	32	43
Nevertheless, it appears that the introduction of lithium treatment in the 1970s was the most recent important breakthrough in the prevention of suicide in this illness.	lithium	suicide	3	50	57	145	152
As lithium has been shown to have a protective effect against suicidal behavior, genes on which mood stabilizers act may be involved in biological susceptibility to suicide.	lithium	suicidal behavior	3	3	10	62	79
Aging correlated negatively with [쨀H]ketanserin binding in schizophrenia, suicide victims and controls.	ketanserin	suicide victims	9	37	47	74	89
The reported adverse effects of duloxetine include mental health problems and suicidality.	duloxetine	suicidality	1	32	42	78	89
No support for a suicide-provoking effect of duloxetine was obtained.	duloxetine	suicide-provoking effect	9	45	55	17	41
The kinetics of microperoxidase-11 (MP-11) in the oxidation reaction of guaiacol (AH) by hydrogen peroxide was studied, taking into account the inactivation of enzyme during reaction by its suicide substrate, H2O2.	hydrogen peroxide	suicide substrate	0	89	106	190	207
Suicide inactivation of horseradish peroxidase by hydrogen peroxide(3 mM) was monitored by the absorbance change in product formation in the catalytic reaction cycle.	hydrogen peroxide	Suicide inactivation	0	50	67	0	20
Determination of the kinetic parameters for the "suicide substrate" inactivation of bovine liver catalase by hydrogen peroxide.	hydrogen peroxide	suicide substrate	0	109	126	49	66
To report the unusual and poorly understood occurrence of vasopressor-resistant hypotension following a suicidal ingestion of theophylline.	theophylline	Suicidal ingestion	2	126	138	104	122
To investigate whether direct oxidative damage may induce neuronal death via an apoptotic cell suicide pathway, we exposed cultured cortical neurons to the prooxidant hydrogen peroxide.	hydrogen peroxide	cell suicide pathway	0	167	184	90	110
Amitrole causes rapid inactivation of lactoperoxidase only in the presence of hydrogen peroxide, and the kinetics are consistent with a suicide mechanism.	hydrogen peroxide	suicide mechanism	0	78	95	136	153
This report describes a suicide by self-administration of propofol in a 29-year-old female radiographer.	propofol	suicide	2	58	66	24	31
A preliminary cross-national study of a possible relationship between elderly suicide rates and tuberculosis.	tuberculosis	suicide	0	96	108	78	85
A key restriction is poor stability of HRP and its suicidal inactivation by hydrogen peroxide, a key intermediate of the GOx-driven reaction.	hydrogen peroxide	suicidal inactivation	0	76	93	51	72
Elevated Voriconazole Level Associated With Hallucinations and Suicidal Ideation: A Case Report.	voriconazole	Suicidal Ideation	9	9	21	63	80
Medical effects of tropicamide misuse include slurred speech, persistent mydriasis, unconsciousness/unresponsiveness, hallucinations, kidney pain, dysphoria, "open eye dreams," hyperthermia, tremors, suicidal feelings, convulsions, psychomotor agitation, tachycardia and headache.	tropicamide	suicidal feelings	1	19	30	200	217
Death from propofol: accident, suicide, or murder?	propofol	suicide	9	11	19	31	38
The potential for propofol dependency, recreational use, and abuse has only recently been recognized, and several cases of accidental overdose and suicide have emerged.	propofol	suicide	9	18	26	147	154
A 30-year-old female ingested 21.75?뎖 fluvoxamine in a suicide attempt.	fluvoxamine	suicide attempt	2	38	49	55	70
An example is the suicide of a 61-year-old nurse found with a propofol drip in his left arm.	propofol	suicide	9	62	70	18	25
Propofol abuse and its involvement in suicide deaths have increased in recent years, especially among healthcare personnel.	propofol	suicide deaths	9	0	8	38	52
In addition, propofol has also been used for more nefarious purposes such as murder and suicide.	propofol	suicide	2	13	21	88	95
A 27-year-old female is admitted with an acute abdomen of 4 days after an event referred for a suicidal attempt due to an overdose of verapamil, operating surgically where there is a right transmural colon necrosis, performing a right hemicolectomy with terminal ileostomy.	verapamil	suicidal attempt	1	134	143	95	111
The 71ORF2 gene of pMG1 was disrupted by using the suicide vector pMG226 carrying an erythromycin resistance gene that is expressed in enterococci.	erythromycin	suicide vector	0	85	97	51	65
Simvastatin, a Novel Stimulator of Eryptosis, the Suicidal Erythrocyte Death.	simvastatin	suicidal erythrocyte death	0	0	11	50	76
Suicidal erythrocyte death or eryptosis contributes to or even accounts for anemia in a wide variety of clinical conditions, such as iron deficiency, dehydration, hyperphosphatemia, vitamin D excess, chronic kidney disease (CKD), hemolytic-uremic syndrome, diabetes, hepatic failure, malignancy, arteriitis, sepsis, fever, malaria, sickle-cell disease, beta-thalassemia, Hb-C and G6PD-deficiency, Wi…	iron	suicidal erythrocyte death	0	133	137	0	26
However, data are available indicating reduced cardiotoxicity for paroxetine and a beneficial effect on suicidal thoughts.	paroxetine	suicidal thoughts	3	66	76	104	121
Oxaliplatin Induced Suicidal Death of Human Erythrocytes.	oxaliplatin	Suicidal Death	0	0	11	20	34
Efavirenz Induced Suicidal Death of Human Erythrocytes.	efavirenz	Suicidal Death	0	0	9	18	32
The reverse transcriptase inhibitor efavirenz utilized for the treatment of human immunodeficiency virus (HIV)-1 infection, triggers suicidal cell death or apoptosis, an effect in part due to interference with mitochondrial potential.	efavirenz	suicidal cell death	0	36	45	133	152
Triggering of Suicidal Erythrocyte Death by Regorafenib.	regorafenib	suicidal erythrocyte death	0	44	55	14	40
At least in theory, regorafenib induced anemia could result from stimulated suicidal erythrocyte death or eryptosis, characterized by cell shrinkage and cell membrane scrambling with phosphatidylserine translocation to the erythrocyte surface.	regorafenib	suicidal erythrocyte death	0	20	31	76	102
Taken together our data provide the first experimental evidence of the efficacy of HT in modulating the programmed suicidal death in non nucleated cells; the reported findings also confirm that the prevention of Hg toxicity should be regarded as an additional mechanism responsible for the health-promoting potential of this dietary phenol.	phenol	suicidal death	0	333	339	115	129
Triggering of Suicidal Erythrocyte Death by Pazopanib.	pazopanib	suicidal erythrocyte death	0	44	53	14	40
Stimulating Effect of Elvitegravir on Suicidal Erythrocyte Death.	elvitegravir	suicidal erythrocyte death	0	22	34	38	64
A 71-year-old man with atrial fibrillation, aortic valve replacement, and congestive heart failure presented to the emergency department after an intentional ingestion of 97 (1940?뎜g total) rivaroxaban tablets in a suicide attempt.	rivaroxaban	suicide attempt	2	190	201	215	230
Ritonavir-Induced Suicidal Death of Human Erythrocytes.	ritonavir	Suicidal Death	0	0	9	18	32
The antiviral drug ritonavir has been shown to trigger suicidal death or apoptosis of tumour cells and has thus been considered for the treatment of malignancy.	ritonavir	suicidal death	0	19	28	55	69
Micafungin-Induced Suicidal Erythrocyte Death.	micafungin	suicidal erythrocyte death	0	0	10	19	45
The present study thus explored, whether dolutegravir is able to trigger suicidal erythrocyte death or eryptosis, which is characterized by cell shrinkage and cell membrane scrambling with phosphatidylserine translocation to the erythrocyte surface.	dolutegravir	suicidal erythrocyte death	0	41	53	73	99
Stimulation of Suicidal Erythrocyte Death by Tafenoquine.	tafenoquine	suicidal erythrocyte death	0	45	56	15	41
The multiple side effects of quinine include hemolytic anemia and hemolytic uremic syndrome, disorders involving suicidal erythrocyte death or eryptosis, which is characterized by cell shrinkage and cell membrane scrambling with phosphatidylserine translocation to the erythrocyte surface.	quinine	suicidal erythrocyte death	0	29	36	113	139
Triggering of Suicidal Erythrocyte Death by Bexarotene.	bexarotene	suicidal erythrocyte death	0	44	54	14	40
Theoretically, bexarotene induced anemia could be secondary to stimulation of suicidal erythrocyte death or eryptosis, characterized by cell shrinkage and cell membrane scrambling with phosphatidylserine translocation to the erythrocyte surface.	bexarotene	suicidal erythrocyte death	0	15	25	78	104
Moreover, tafenoquine has been shown to trigger eryptosis, the suicidal erythrocyte death characterized by cell shrinkage and cell membrane scrambling with phosphatidylserine translocation to the erythrocyte surface.	tafenoquine	suicidal erythrocyte death	0	10	21	63	89
Triggering of Suicidal Erythrocyte Death by Gefitinib.	gefitinib	suicidal erythrocyte death	0	44	53	14	40
Femenino de 27 a챰os, ingresa con abdomen agudo de 4 d챠as posteriores a un evento remitido de intento suicida por sobredosis de verapamilo, intervini챕ndose quir첬rgicamente donde se halla necrosis col처nica transmural derecha, realizando hemicolectom챠a derecha con ileostom챠a terminal.	verapamil	intento suicida	1	127	136	93	108
Well-documented cases of fatal propofol abuse were stratified as unintentional or accidental deaths and as intentional deaths by suicides or homicides.	propofol	suicides	9	31	39	129	137
The potential for propofol dependency and abuse has been recognized, and several cases of accidental overdose and suicide have emerged, mostly among the health professionals.	propofol	suicide	1	18	26	114	121
Effects of Low-Dose Ketamine on the Antidepressant Efficacy and Suicidal Ideations in Patients Undergoing Electroconvulsive Therapy.	ketamine	Suicidal Ideations	9	20	28	64	82
A 31-year-old female inpatient, admitted to our hospital after an attempted suicide, was treated initially with paroxetine 20 mg/d.	paroxetine	attempted suicide	3	112	122	66	83
Insulin poses additional problems because families of patients with schizophrenia have to deal with compliance and risk of accidental or suicidal overdose.	insulin	suicidal overdose	2	0	7	137	154
The digitoxin level in the choroid-retina of the single case of suicidal poisoning was far higher than the choroid-retinal levels in the therapeutic group.	digitoxin	suicidal poisoning	2	4	13	64	82
Out of 124 patients who had taken massive doses of digitoxin in attempted suicide, emergency endocardial pacing was performed in the 68 with the worst prognosis.	digitoxin	attempted suicide	2	51	60	64	81
A 55-year-old woman ingested 120 pills of 25 mg clomipramine in a suicide attempt two days before admission.	clomipramine	suicide attempt	2	48	60	66	81
Within an hour after taking her second suvorexant dose, the severity of patient's depression symptoms worsened and was accompanied by new onset of suicidal thoughts.	suvorexant	suicidal thoughts	1	39	49	147	164
Adverse reaction with suvorexant for insomnia: acute worsening of depression with emergence of suicidal thoughts.	suvorexant	suicidal thoughts	1	22	32	95	112
A 40-year-old male patient with suicidal ingestion of one tablet of aluminium phosphide was referred to the department of toxicology emergency of Baharloo Hospital, Tehran, Iran.	aluminium phosphide	Suicidal ingestion	2	68	87	32	50
Suicide associated with alfa-interferon therapy for chronic viral hepatitis.	alfa-interferon	Suicide	9	24	39	0	7
Alfa-interferon is known to lead to neuropsychiatric symptoms, and our observations strongly suggest that these mental disorders could lead to suicidal behavior.	Alfa-interferon	suicidal behavior	1	0	15	143	160
In a survey of 15 European hospitals, three cases of attempted and two of successful suicide during alfa-interferon therapy for chronic viral hepatitis, were additionally reported.	alfa-interferon	three cases of attempted and two of successful suicide	9	100	115	38	92
A suicide plasmid was constructed that contained part of cfpA and a nonpolar erythromycin resistance cassette (ermF and ermAM) inserted near the beginning of the gene.	erythromycin	suicide plasmid	0	77	89	2	17
To enable genetic approaches to be used to study C. perfringens pathogenesis we developed an allelic exchange method which involved the transformation of C. perfringens cells with a suicide plasmid carrying a gene insertionally inactivated with an erythromycin-resistance determinant.	erythromycin	suicide plasmid	0	248	260	182	197
Regression of basal cell carcinoma by intralesional interferon-alpha treatment is mediated by CD95 (Apo-1/Fas)-CD95 ligand-induced suicide.	interferon-alpha	CD95 (Apo-1/Fas)-CD95 ligand-induced suicide	0	52	68	94	138
Burns in a suicide attempt related to psychiatric side effects of interferon.	interferon	suicide attempt	1	66	76	11	26
A number of reports have described depression and other psychiatric disorders associated with interferon, but none of these accounts have concerned burns sustained in suicide attempts.	interferon	suicide attempts	9	94	104	167	183
A sub-group of 14 individuals from 121 consecutively treated hepatitis C patients developed substance-induced major depression without suicidal ideation during interferon-alpha treatment.	interferon-alpha	suicidal ideation	9	160	176	135	152
Suicidal ideation (SI) is often cited as a reason to exclude patients from interferon-based treatment or to terminate antiviral treatment that is in progress.	interferon	Suicidal ideation (SI)	1	75	85	0	22
However, two extra clopidogrel suicides in the shorter list are impossible to comprehend.	clopidogrel	suicides	9	19	30	31	39
Prolactin and cortisol responses to d-fenfluramine challenge of central serotonin are reduced in depressed and suicidal patients.	fenfluramine	suicidal patients	9	38	50	111	128
A 37-year-old woman attempted suicide by ingesting 37.5혻g of arsenic trioxide.	arsenic trioxide	suicide	2	61	77	30	37
Thus, we examined for a relationship between serum cholesterol and fenfluramine challenge responses in patients with depression and/or attempted suicide.	fenfluramine	attempted suicide	9	67	79	135	152
Here, we report a case of a possibly suicidal death due to acute ranolazine overdosing.	ranolazine	suicidal death	9	65	75	37	51
Verapamil acute self-poisoning.	verapamil	self-poisoning	2	0	9	16	30
A healthy 18-year-old man was admitted to our unit two hours after a suicidal ingestion of 2 gm of verapamil.	verapamil	suicidal ingestion	2	99	108	69	87
A report is given of two young people who died after intake of dextromethorphan, one by suicide and the other for uncertain reasons.	dextromethorphan	suicide	9	63	79	88	95
Finally, methadone appears to be a mixed-type inhibitor and not a suicide inhibitor of cytochrome P450 3A family.	methadone	suicide inhibitor	0	9	18	66	83
Dextromethorphan-induced near-fatal suicide attempt in a slow metabolizer at cytochrome P450 2D6.	dextromethorphan	near-fatal suicide attempt	1	0	16	25	51
Dextromethorphan abuse leading to assault, suicide, or homicide.	dextromethorphan	suicide	1	0	16	43	50
Five new cases of dextromethorphan intoxication that resulted in assault, suicide, and homicide are reported, together with the corresponding toxicology results.	dextromethorphan	suicide	1	18	34	74	81
Suicidal and homicidal behaviors related to dextromethorphan abuse in a middle-aged woman.	dextromethorphan	Suicidal and homicidal behaviors	1	44	60	0	32
Evidence is insufficient to determine the psychiatric effects in individuals with MS of disease-modifying and symptomatic therapies and corticosteroids; risk factors for suicide; and treatment of psychotic disorders (Level U).	corticosteroids	suicide	9	136	151	170	177
In addition to its cardiovascular harms, there is evidence that prucalopride may cause depression and suicidal ideation.	prucalopride	suicidal ideation	1	64	76	102	119
The study found no benefit of simvastatin therapy in preventing noncardiac events (eg, dementia, osteoporotic fractures), and no negative effects, such as an increase in cancer, respiratory disease, or suicide.	simvastatin	suicide	9	30	41	202	209
This case shows a probable complex suicide kit use including cyanide, as a lethal tool, and dextromethorphan, as a sedative and anxiolytic substance.	dextromethorphan	suicide	2	92	108	35	42
Dextromethorphan misuse may have side effects, including psychiatric symptoms and serotonin syndrome, and may induce assault, suicide, or homicide.	dextromethorphan	suicide	1	0	16	126	133
Variable alterations in plasma erythropoietin and brain-derived neurotrophic factor levels in patients with major depressive disorder with and without a history of suicide attempt.	erythropoietin	suicide attempt	0	31	45	164	179
A case of monthly unipolar psychotic depression with suicide attempt by self-burning: selective response to bupropion treatment.	bupropion	suicide attempt	9	108	117	53	68
In addition, the proliferative status of BFU-E before and after exposure to EP was studied by 3H-thymidine and hydroxyurea suicide.	hydroxyurea	suicide	0	111	122	123	130
A 65-year old woman with known history of reactive depression and failed suicide attempts ingested 7 mg digitoxin at 09.00 h. After vomiting 4 hours later, she reported the drug intake to her husband who thereupon summoned a physician.	digitoxin	suicide attempts	0	104	113	73	89
The high potency antipsychotic drug trifluoperazine (10-[3-(4-methyl-1-piperazinyl)-propyl]-2-(trifluoromethyl)-(10)H-phenothiazine dihydrochloride; TFP) may either counteract or promote suicidal cell death or apoptosis.	trifluoperazine	suicidal cell death	0	36	51	187	206
Leveraging the bleomycin-injury IPF model, we demonstrate that early-intervention suicide-gene-mediated senescent cell ablation improves pulmonary function and physical health, although lung fibrosis is visibly unaltered.	bleomycin	suicide-gene	0	15	24	82	94
Oral d-fenfluramine test in treatment-refractory depression. Plasma prolactin response compared in patients with and without suicide attempts and in a healthy reference group.	fenfluramine	suicide attempts	9	7	19	125	141
In suicide victims, [쨀H]ketanserin binding did not differ as compared to controls.	ketanserin	suicide victims	9	24	34	3	18
Lower cortical serotonin 2A receptors in major depressive disorder, suicide and in rats after administration of imipramine.	imipramine	suicide	1	112	122	68	75
Furthermore, lithium`s anti-aggressive and suicide-preventive capacity in clinical practice is well established.	lithium	suicide-preventive capacity	3	13	20	43	70
No approved pharmacological strategies for suicidal thoughts and attempts in bipolar disorder have been introduced so far, and lithium remains as the first-line treatment for suicidal subjects.	lithium	suicidal thoughts and attempts	3	127	134	43	73
This case series represents three treatment-resistant bipolar patients with severe suicidal ideation who responded to low-dose clozapine treatment.	clozapine	suicidal ideation	3	127	136	83	100
Clozapine in Treatment-Resistant Bipolar Disorder With Suicidality. Three Case Reports.	clozapine	Suicidality	9	0	9	55	66
Findings are consistent with adult studies, showing that lithium is associated with decreased suicidality, less depression, and better psychosocial functioning.	lithium	suicidality	3	57	64	94	105
Lithium was significantly associated with lower risk of suicide (P = 0.014) and readmission (HR 0.84 95% CI 0.75-0.93).	lithium	suicide	3	0	7	56	63
Lithium for suicide and readmission prevention after electroconvulsive therapy for unipolar depression: population-based register study.	lithium	suicide	9	0	7	12	19
Cerebrospinal fluid studies have reported that low concentrations of the dopamine metabolite homovanillic acid are associated with suicidal behavior in depression.	dopamine	suicidal behavior	0	73	81	131	148
Corticotropin-releasing hormone (CRH), somatostatin (SOM), delta-sleep-inducing peptide (DSIP), neuropeptide Y (NPY), beta-endorphin (beta-END), and vasopressin (AVP), which are regarded as being involved in the HPA-regulation were investigated in lumbar CSF of 44 suicide attempters.	corticotropin	suicide attempters	0	0	13	265	283
These data add to data on the low levels of homovanillic acid in cerebrospinal fluid in suggesting that diminished dopaminergic neurotransmission may play a part in suicidal behavior in depression.	dopamine	suicidal behavior	0	115	123	165	182
Currently available research data suggest decreased brain stem levels of serotonin and 5-HIAA, altered distribution of presynaptic binding of the ligand 3H-imipramine to serotonin neurons and a region-specific increase in the number of postsynaptic 5HT2 receptors in the prefrontal cortex in suicide victims.	3H-imipramine	suicide victims	9	153	166	292	307
Suicidal behavior and growth hormone response to apomorphine test.	apomorphine	suicidal behavior	9	49	60	0	17
Therefore, these results suggest that a blunted GH response to apomorphine could represent a biological marker of suicidal behavior.	apomorphine	suicidal behavior	9	63	74	114	131
Patients with a history of suicidal behavior exhibited a significantly lower GH response to apomorphine than patients who never attempted suicide (t = 3.60, df = 1.28, p = 0.0012).	apomorphine	suicidal behavior	9	92	103	27	44
In line with that, especially in comorbid patients, lithium may be preferred because of its proven anti-suicidal effect.	lithium	anti-suicidal effect	3	52	59	99	119
Lithium pharmacotherapy has been shown to reduce symptoms of suicidal behavior, especially in long-term patient interventions.	lithium	suicidal behavior	3	0	7	61	78
Use of lithium is thought to reduce risk for suicidality, even if mood stabilization is not achieved and serum concentration is lower than the conventionally accepted therapeutic blood level ranges.	lithium	suicidality	3	7	14	45	56
In this article, the authors review the currently available literature on lithium's effect on suicidality and provide discussion on proposed mechanisms of action.	lithium	suicidality	9	74	81	94	105
Indeed, low CSF levels of the dopamine metabolite homovanillic acid (HVA) have been described in depressed patients with a history of suicide attempts.	dopamine	suicide attempts	0	30	38	134	150
Seven hours after suicidal ingestion of about 21 g of boric acid, a 26-year-old female admitted to our hospital in a state of slightly impaired consciousness, with frequent vomiting, shivering, fever and skin flush.	boric acid	Suicidal ingestion	2	54	64	18	36
Marked reduction in indexes of dopamine metabolism among patients with depression who attempt suicide.	dopamine	suicide	0	31	39	94	101
A suicide plasmid containing a kanamycin-encoding mini-transposon was used to transform a virulent complement-resistant avian E. coli isolate.	kanamycin	suicide plasmid	0	31	40	2	17
Using in vitro quantitative receptor autoradiography, we compared the binding of 125I-lysergic acid diethylamide (5-hydroxytryptamine-2 sites) and 125I-pindolol (beta-adrenergic sites) with slide-mounted sections from the prefrontal and the temporal cortex of a group of suicide victims, matched to control specimens on postmortem interval, age, sex, and race.	pindolol	suicide victims	0	152	160	271	286
Relationship between suicide mortality and lithium in drinking water: A systematic review and meta-analysis.	lithium	suicide mortality	0	43	50	21	38
We present the case of a 17-year-old girl who ingested 24 to 36 g fenoprofen as a suicidal gesture.	fenoprofen	suicidal gesture	2	66	76	82	98
Chlormezanone plasma and blood levels in patients after single and repeated oral doses and after suicidal drug overdose.	chlormezanone	suicidal drug overdose	2	0	13	97	119
Lithium is the mainstay in the maintenance of bipolar disorder (BD) and the most efficacious pharmacological treatment in suicide prevention.	lithium	suicide prevention	3	0	7	122	140
To investigate an association of lithium levels in the drinking water with suicide mortality rates in Lithuania.	lithium	suicide mortality	0	33	40	75	92
O6-Methylguanine-DNA methyltransferase, a ubiquitous and unusual DNA repair protein, eliminates mutagenic and cytotoxic O6-alkylguanine from DNA by transferring the alkyl group to one of its cysteine residues in a second-order suicide reaction.	cysteine	suicide reaction	0	191	199	227	243
For the statistical calculations, lithium levels were averaged per district municipality and plotted against suicide standardized mortality rates (SMR) per 100,000 populations, within the 5-year period from 2012 to 2016.	lithium	suicide	9	34	41	109	116
Results: We found that lithium concentrations in drinking water were significantly negatively associated with total suicide rates in a nonlinear way.	lithium	suicide	0	23	30	116	123
A cyclopeptidic suicide substrate preferentially inactivates urokinase-type plasminogen activator.	urokinase	suicide substrate	0	61	70	16	33
These results suggest that the glutamate neurotoxicity involves an active suicide process which leads to neuronal death through internucleosomal DNA cleavage.	glutamate	suicide	0	31	40	74	81
By using the suicide vector pGRPd1, the moxJ, moxG, and moxR genes were inactivated by the insertion of a kanamycin resistance gene.	kanamycin	suicide vector	0	106	115	13	27
Conclusion: Lithium intake with drinking water may affect suicide rates in some geographical areas.	lithium	suicide	0	12	19	58	65
Relationship between Lithium Levels in Drinking Water and Suicide Rates: A Nationwide Study in Lithuania.	lithium	Suicide	0	21	28	58	65
Lithium, a first-line therapy for bipolar disorder, is effective in preventing suicide and new depressive/manic episodes.	lithium	suicide	3	0	7	79	86
To assess if lithium treatment in patients with mood disorders, for instance depression, bipolar disorders, and schizoaffective disorders, has an effect on total mortality and suicide.	lithium	suicide	9	13	20	176	183
Only four studies reported any suicides or other deaths in the lithium or placebo group.	lithium	suicides	9	63	70	31	39
Isogenic wild-type and NANase- V. cholerae 395 strains were then constructed by using suicide vector-mediated mutagenesis.	cholera	suicide vector	0	34	41	86	100
According to our study, lithium reduces total mortality in mood disorders but not suicide.	lithium	suicide	9	24	31	82	89
Effect of lithium on suicide and mortality in mood disorders: A systematic review.	lithium	suicide	9	10	17	21	28
Several cerebrospinal fluid (CSF) studies have provided support for a possible role for the dopaminergic system as a biological correlate of suicidal behavior.	dopamine	suicidal behavior	0	92	100	141	158
This brief report serves as an important reminder to clinicians to include lithium pharmocotherapy in their armamentarium for treatment of affective disorders, especially when symptoms of suicidality are present.	lithium	suicidality	3	75	82	188	199
Lithium Suicide Prevention: A Brief Review and Reminder.	lithium	Suicide Prevention	9	0	7	8	26
The implications of these findings for the role of serotonin and dopamine in suicide and violence are discussed.	dopamine	suicide	0	65	73	77	84
No association between lithium in public drinking water and suicide rates was found in Portugal.	lithium	suicide	0	23	30	60	67
Using a variety of graphical and analytic statistical approaches we found that the urinary measures of dopamine metabolism had the strongest association with suicide attempts in depression.	dopamine	suicide attempts	0	103	111	158	174
Similar effects of glycine, zinc and an oxidizing agent on [3H]dizocilpine binding to the N-methyl-D-aspartate receptor in neocortical tissue from suicide victims and controls.	[3H]dizocilpine	suicide victims	0	59	74	147	162
These data indicate that the NMDA receptor and its glycine, redox and zinc subsites are preserved in the neocortex of suicide victims.	zinc	suicide victims	0	70	74	118	133
Both redox and zinc sites were unaffected in the frontal and parietal cortex of suicide victims.	zinc	suicide victims	0	15	19	80	95
[3H]dizocilpine binding in the presence of glutamate and glutamate plus glycine was similar in control and suicide subjects.	[3H]dizocilpine	suicide subjects	9	0	15	107	123
This study used [3H]dizocilpine (MK-801) binding to the N-methyl-D-aspartate (NMDA) receptor to examine glycine, redox and zinc modulatory sites in membranes derived from the frontal and parietal cortex of control subjects (n = 8) and suicide victims (n = 6).	[3H]dizocilpine (MK-801)	suicide victims	9	16	40	235	250
Suicidal ingestion of hydrochloric acid was fatal in 6 of 12 adults.	hydrochloric acid	Suicidal ingestion	2	22	39	0	18
A 22-year-old woman is reported who attempted suicide by oral ingestion of approximately 10-15 g ammonium metavanadate (NH4VO3).	ammonium metavanadate (NH4VO3)	suicide	2	97	127	46	53
A suicidal methyltransferase repair protein removes the methyl group from DNA to one of its own cysteine residues.	cysteine	suicidal methyltransferase repair protein	0	96	104	2	43
Lithium in Public Drinking Water and Suicide Mortality in Portugal: Initial Approach.	lithium	Suicide Mortality	0	0	7	37	54
Lithium, in pharmacological doses, has been used successfully in treating bipolar disorders, and has been shown to decrease suicidality and violent crime in this situation.	lithium	suicidality	3	0	7	124	135
The results presented here demonstrate the suicide (mechanism-based) inactivation of thyroid peroxidase (TPO) and the closely related lactoperoxidase (LPO) by resorcinol derivatives.	resorcinol derivatives	suicide (mechanism-based) inactivation	0	159	181	43	81
The gram-positive replication region of the resolution plasmid was removed to generate a pSA3-based suicide vector (pTRK327) bearing the 1.5-kb insert of Lactobacillus origin.	lactobacillus	suicide vector	0	154	167	100	114
We have developed a macrophage 'suicide' technique, using the liposome mediated intracellular delivery of dichloromethylene-bisphosphonate (Cl2MBP or clodronate).	clodronate	suicide	0	150	160	32	39
Fluvoxamine, in particular, is associated with a very low incidence of suicidality compared with other antidepressants.	fluvoxamine	suicidality	9	0	11	71	82
In addition, there appear to be fewer imipramine binding sites in the left frontal cortex of the brain than the right in suicide victims, the converse being true for controls.	imipramine	suicide victims	9	38	48	121	136
Furthermore, hydrogen cyanide concentration in the blood of patients who were poisoned by smoke inhalation or who committed suicide by cyanide ingestion is determined using both methods.	hydrogen cyanide	suicide	2	13	29	124	131
The killing rate is increased by using a plasmid-encoded suicide system consisting of the phage T7 lysozyme gene driven by the E. coli alkaline phosphatase gene promoter (phoA).	lysozyme	suicide system	0	99	107	57	71
When analyzed separately for both sexes, no statistically significant correlation between suicide standardized mortality ratio and lithium levels was found (male r = 0.024, p-value = 0.862; female r = 0.000, p-value = 0.999).	lithium	suicide	9	131	138	90	97
However, we need well-designed clinical trials to confirm the protective effect of drinking water lithium intake against suicide.	lithium	suicide	0	98	105	121	128
These data suggest a role for diminished central dopaminergic neurotransmission in suicidal behavior in depression.	dopamine	suicidal behavior	0	49	57	83	100
Both secretagogue-induced eicosanoid release and insulin secretion from human islets were attenuated by an ASCI-PLA2 suicide substrate which sterically resembles plasmalogens.	insulin	suicide substrate	0	49	56	117	134
Concentrations of 5-hydroxyindoleacetic acid (5-HIAA), homovanillic acid (HVA), and tryptophan (TRP) were determined in the frontal cortex of individuals who died by suicide, homicide, accident, or the result of physical diseases.	tryptophan	suicide	0	84	94	166	173
A functional tomato ACC synthase expressed in Escherichia coli demonstrates suicidal inactivation by its substrate S-adenosylmethionine.	s-adenosylmethionine	suicidal inactivation	0	115	135	76	97
The aim of this study is to evaluate if higher natural concentrations of lithium in public drinking water are associated with lower local rates of suicide in Portugal.	lithium	suicide	9	73	80	147	154
Recently, we could show that alpha-fluoromethylhistidine, which is a suicide inhibitor of histidine decarboxylase, effectively depletes the ECL cells of histamine and that the histamine-depleted ECL cells respond to gastrin with hyperplasia in a manner identical to normal ECL cells.	alpha-fluoromethylhistidine	suicide inhibitor	0	29	56	69	86
A 45-year-old white man ingested approximately two cups of boric acid crystals dissolved in water in a suicide attempt.	boric acid	suicide attempt	2	59	69	103	118
The cloned P. multocida aroA gene was inactivated by insertion of a kanamycin-resistance gene and reintroduced by allelic exchange into the chromosome of P. multocida using the suicide vector pJM703.1.	kanamycin	suicide vector	0	68	77	177	191
There were no significant differences between depressed patients who had or had not attempted suicide for cerebrospinal fluid (CSF) concentrations of neuropeptide Y, somatostatin, diazepam-binding inhibitor, GABA, or corticotropin releasing hormone.	somatostatin	suicide	0	166	178	94	101
The paper also reviews neurochemical data from cerebrospinal fluid, urine and postmortem studies which suggest that diminished central serotonin and dopamine may be implicated in suicidal behavior.	dopamine	suicidal behavior	0	149	157	179	196
These results provide support for the hypothesis that imidazole-2-sulfenic acids are important reactive intermediates in the suicide inactivation of TPX and LPX and relate the chemical reactivity of the inhibitor with both the potency and mechanism of inhibition.	imidazole	suicide inactivation	0	54	63	125	145
Evidence presented here suggests that RS1 sequences encode a site-specific recombination system, which allows integration of a suicide plasmid carrying RS1 into an 18-base-pair sequence (attRS1) located on the chromosome of nontoxigenic V. cholerae strains.	cholera	suicide plasmid	0	240	247	127	142
Transport of L-[3H]glutamate into Chinese hamster ovary cells (CHO-K1) was characterized and the results used to design a tritium suicide selection for cells with transport defects.	glutamate	suicide selection	0	19	28	130	147
ASCI-PLA2-catalyzed hydrolysis of islet plasmenylethanolamine species in vitro is inhibited by a selective haloenol lactone suicide substrate (HELSS) which is sterically similar to plasmalogens, and HELSS also inhibits all temporal phases of both eicosanoid release and insulin secretion from secretagogue-stimulated pancreatic islets.	insulin	suicide substrate	0	270	277	124	141
Suicide standardized mortality ratios at 54 Portuguese municipalities within the 6-year period from 2011 to 2016 was correlated with lithium concentrations in public drinking water and socioeconomic factors using Pearson's correlation coefficients (r) with one-tailed tests.	lithium	Suicide	0	133	140	0	7
There was no statistically significant correlation between lithium levels and suicide standardized mortality ratio (r = 0.001, p-value = 0.996).	lithium	suicide	9	59	66	78	85
Two distinct mutants were obtained using oligonucleotide-directed mutagenesis: In one, cysteine-360, the major alpha-(difluoromethyl)ornithine (alpha-DFMO, a suicide inhibitor of ODC) binding site was converted to alanine.	cysteine	suicide inhibitor	0	87	95	158	175
Phencyclidine, a psychotomimetic agent and drug of abuse, is a suicide inhibitor of brain nitric oxide synthase.	Phencyclidine	suicide inhibitor	0	0	13	63	80
A specific protease (Tpr)-deficient isogenic mutant of P. gingivalis was generated by homologous recombination between P. gingivalis chromosomal DNA and a suicide plasmid carrying the cloned gene disrupted by insertion of an erythromycin resistance gene.	erythromycin	suicide plasmid	0	225	237	155	170
We have constructed a mycobacterial integrative vector by placing two copies of the insertion sequence IS900 flanking a kanamycin-resistance gene into a 'suicide' vector unable to replicate in mycobacteria.	kanamycin	'suicide' vector	0	120	129	153	169
Moreover, the suicide inhibitors of SPT, beta-chloroalanine and cycloserine, did not alter cholesterol synthesis while markedly decreasing long chain base synthesis.	cycloserine	suicide inhibitor	0	64	75	14	31
Suicidality and 5-hydroxyindoleacetic acid concentration associated with a tryptophan hydroxylase polymorphism.	tryptophan	Suicidality	0	75	85	0	11
(R)-2-Benzyl-5-cyano-4-oxopentanoic acid (compound 4) was studied as a mechanism-based inactivator (suicide substrate) for the zinc protease carboxypeptidase A (CPA; peptidyl-L-amino-acid hydrolase, EC 3.4.17.1).	zinc	suicide substrate	0	127	131	100	117
This literature review reports the current findings on serotonin (5-HT), dopamine (DA), and norepinephrine (NE) as possible biochemical markers of depression and suicide.	dopamine	suicide	0	73	81	162	169
Lithium in drinking water is dose-dependently associated with reduced suicide mortality at least in ecological studies.	lithium	suicide mortality	0	0	7	70	87
A patient who attempted suicide by ingesting a large amount of phenformin developed a severe lactic acidosis.	phenformin	suicide	2	63	73	24	31
Apparent suicidal inactivation of DNA polymerase by adenosine 2',3'-riboepoxide 5'-triphosphate.	adenosine 2',3'-riboepoxide 5'-triphosphate	suicidal inactivation	0	52	95	9	30
Adenosine 2',3'-riboepoxide 5'-triphosphate (epoxyATP) has been found to be a suicidal inactivator of DNA polymerase I from Escherichia coli by the following criteria.	Adenosine 2',3'-riboepoxide 5'-triphosphate	suicidal inactivator	0	0	43	78	98
Suicide inactivation of the flavoenzyme D-lactate dehydrogenase by alpha-hydroxybutynoate.	alpha-hydroxybutynoate	Suicide inactivation	0	67	89	0	20
Using [3H]-2-deoxyglucose suicide, we selected from a spontaneously transformed clone of Chinese hamster lung fibroblasts a mutant (DS7) impaired in glucose metabolism, DS7 has a fourfold to fivefold decreased ability to transport either 2-deoxyglucose or 3-O-methylglucose and produces 14 times less lactic acid than the wild-type when grown on 5 mM glucose.	[3H]-2-deoxyglucose	suicide	0	6	25	26	33
Further studies of the suicide inactivation of purified rat liver cytochrome P-450 by chloramphenicol.	chloramphenicol	suicide inactivation	0	86	101	23	43
Since the 1990s, several ecological studies have tested the hypothesis that trace doses of naturally occurring lithium in drinking water may have a protective effect against suicide in the general population.	lithium	suicide	0	111	118	174	181
To synthesise the global evidence on the association between lithium levels in drinking water and suicide mortality rates.	lithium	suicide	0	61	68	98	105
The random-effects meta-analysis showed a consistent protective (or inverse) association between lithium levels/concentration in publicly available drinking water and total (pooled 棺 = -0.27, 95% CI -0.47 to -0.08; P = 0.006, I2 = 83.3%), male (pooled 棺 = -0.26, 95% CI -0.56 to 0.03; P = 0.08, I2 = 91.9%) and female (pooled 棺 = -0.13, 95% CI -0.24 to -0.02; P = 0.03, I2 = 28.5%) suicide mortality…	lithium	suicide mortality	0	97	104	382	399
A similar protective association was observed in the six studies included in the narrative synthesis, and subgroup meta-analyses based on the higher/lower suicide mortality rates and lithium levels/concentration.	lithium	suicide mortality	9	183	190	155	172
We present a case report of a 44-year-old black woman who, following a suicide attempt, demonstrated the classic features of acute boric acid poisoning.	boric acid	suicide attempt	2	131	141	71	86
Suicidal scores were correlated uni- and bivariately with levels of CSF monoamine metabolites (HVA, 5HIAA, MHPG), urinary MHPG, the proportion post-/predexamethasone plasma cortisol at 1100 h, and platelet MAO activity (all standardized to same sex, age, height and weight).	dexamethasone	Suicidal scores	9	152	165	0	15
Suicide inactivation of rat liver cytochrome P-450 by chloramphenicol in vivo and in vitro.	chloramphenicol	Suicide inactivation	0	54	69	0	20
This synthesis of ecological studies, which are subject to the ecological fallacy/bias, supports the hypothesis that there is a protective (or inverse) association between lithium intakes from public drinking water and suicide mortality at the population level.	lithium	suicide mortality	0	172	179	219	236
All the available evidence suggests that randomised community trials of lithium supplementation of the water supply might be a means of testing the hypothesis, particularly in communities (or settings) with demonstrated high prevalence of mental health conditions, violent criminal behaviour, chronic substance misuse and risk of suicide.	lithium	suicide	0	72	79	330	337
Neither suicide nor postdexamethasone cortisol levels showed any relation to maximal TSH changes.	dexamethasone	suicide	9	24	37	8	15
Suicidal patients, and in particular those who used violent methods, tended to have lower 5-HIAA, but not HVA, in their CSF; they also more often had non-suppression of cortisol after dexamethasone.	dexamethasone	Suicidal patients	9	184	197	0	17
Suicide inactivation of chymotrypsin by benzoxazinones.	benzoxazinones	Suicide inactivation	0	40	54	0	20
Dexamethasone suppression was more frequently abnormal in suicidal patients than in nonattempters, and this difference was more important where the overall nonsuppression rate was lower.	dexamethasone	suicidal patients	9	0	13	58	75
The urinary excretion of paracetamol and its conjugates was studied, using a two dimensional thin layer chromatography system, in three volunteers after therapeutic (6-5-26-6 mmoles) doses of the drug, and in 30 patients admitted early after overdoses taken in suicidal attempts.	paracetamol	suicidal attempts	2	25	36	261	278
One class of mutants (PS10, PS12) fully resistant to the H+-suicide test, does not acidify the cell interior in response to an outward-directed Li+ gradient and has no detectable amiloride-sensitive Na+ influx measured either in Li+- or H+-loaded cells.	amiloride	H+-suicide test	0	179	188	57	72
Mutants with alterations in the structure, biosynthesis, or assembly of murein lipoprotein were selected by a procedure based on radiation suicide of wild-type organisms by [3H]arginine under conditions where the radioactive arginine was preferentially incorporated into lipoprotein.	[3H]arginine	radiation suicide	0	173	185	129	146
Despite the widespread use of isoniazid, suicidal ingestion is rare.	isoniazid	Suicidal ingestion	9	30	39	41	59
Position sensitive measurement of trace lithium in the brain with NIK (neutron-induced coincidence method) in suicide.	lithium	suicide	9	40	47	110	117
Among mood-stabilizing drugs, lithium exerts the biggest effect on preventing suicidal behaviors.	lithium	suicidal behaviors	3	30	37	78	96
Preincubation of marrow for two hours with carbamylcholine resulted both an increase in colony numbers (58%) and percent of progenitors in DNA synthesis (48%, compared to 14% for controls) as determined by tritiated thymidine suicide studies.	carbamylcholine	suicide	0	43	58	226	233
Stimulation of suicidal erythrocyte death by artesunate.	artesunate	suicidal erythrocyte death	0	45	55	15	41
Doxorubicin may effect a more permanent chemomyectomy and chemodenervation (by retrograde "suicide transport") of the orbicularis oculi muscle than the chemodenervation produced by botulinum A toxin used for the treatment of blepharospasm.	doxorubicin	suicide transport	0	0	11	91	108
The authors chose tryptophan hydroxylase, the rate-limiting enzyme of serotonin biosynthesis, which is expressed highly in small cell lung carcinomas and carcinoids, as a target for the induction of cellular suicide by chemotherapy.	tryptophan	cellular suicide	0	18	28	199	215
Lithium in drinking water, altitude, and suicide rates in rural areas of Argentinean Andes.	lithium	suicide	0	0	7	41	48
In addition to its mood-stabilizing properties, lithium exerts anti-suicidal, immunomodulatory, and neuroprotective action.	lithium	anti-suicidal	3	48	55	63	76
Lithium exerts anti-suicidal, immunomodulatory, and neuroprotective action and may protect against dementia.	lithium	anti-suicidal	3	0	7	15	28
For the past 50 years, lithium has been the drug of choice for maintenance treatment of bipolar disorder due to its potent ability to prevent both manic and depressive episodes as well as suicide.	lithium	suicide	3	23	30	188	195
PubMed, Embase and PsycINFO were searched (up to 17/07/2020) and all studies reporting data on individuals with BD comparing a measure of caffeine use with illness severity (symptoms of mania, depression, psychosis, anxiety, sleep or suicidality) were included.	caffeine	suicidality	9	138	146	234	245
Propensity score for evening chronotype was estimated from age, sex, socioeconomic factors, mood symptoms, total sleep time, age at the onset of BD, psychiatric inpatient history, family history of suicide, psychiatric comorbidity, and use of lithium.	lithium	suicide	0	243	250	198	205
Lithium appeared to be protective against suicide in the studies reviewed.	lithium	suicide	3	0	7	42	49
Lithium is widely and effectively used in pharmacological doses for the treatment and prevention of manic/depressive episodes, stabilising mood and reducing the risk of suicide.	lithium	suicide	3	0	7	169	176
We concluded that T7 codes for an active, chloramphenicol-sensitive function [ss(+) function (for suicide in Shigella)] which leads to the breakdown of phage DNA in the Shigella host.	chloramphenicol	suicide	0	42	57	98	105
Enrichment of auxotrophic mutants of Aspergillus flavus by tritium suicide.	aspergillus	suicide	0	37	48	67	74
A method based on tritium suicide was developed to enrich auxotrophic mutants of Aspergillus flavus.	aspergillus	suicide	0	81	92	26	33
There were no significant group differences between suicides and controls concerning dopamine, noradrenaline, 5-hydroxytryptamine, and HVA, 5-HIAA levels were significantly lower in the suicide group in six out of eight parts of the brain investigated.	dopamine	suicides	0	85	93	52	60
Suicidal ingestion of isoniazid: an uncommon cause of metabolic acidosis and seizures.	isoniazid	Suicidal ingestion	2	22	31	0	18
Further screening for the potential mutants among the survivors of [3H]arginine suicide was carried out by using a sensitive immunodiffusion test, followed by radioactive double-labeling experiments.	[3H]arginine	suicide	0	67	79	80	87
Effects of saquinavir include induction of apoptosis, the suicidal death of nucleated cells.	saquinavir	suicidal death of nucleated cells	0	11	21	58	91
D- and L-cycloserine irreversibly inactivated the enzyme, indicating a suicide substrate mode of action.	cycloserine	suicide substrate	0	9	20	71	88
Association between naturally occurring lithium in drinking water and suicide rates: systematic review and meta-analysis of ecological studies.	lithium	suicide	0	40	47	70	77
Reduced CSF concentrations of homovanillic acid and homovanillic acid to 5-hydroxyindoleacetic acid ratios in depressed patients: relationship to suicidal behavior and dexamethasone nonsuppression.	dexamethasone	suicidal behavior	0	168	181	146	163
The combinations of nonsuppression on the dexamethasone suppression test and either a low CSF HVA level or a low CSF HVA/5-HIAA ratio were significantly more common among patients who had attempted suicide than among those who had not.	dexamethasone	suicide	0	42	55	198	205
Four other brain areas were studied, but no significant correlations were observed between tryptophan and serotonin or 5-hydroxyindoleacetic acid concentrations, except in the nucleus accumbens samples of a suicide victim group.	tryptophan	suicide victim	0	91	101	207	221
A 29-year-old man, who had been treated with sodium valproate for 3 years because of generalized cerebral seizures, ingested a large amount of this drug in an attempt to suicide.	sodium valproate	attempt to suicide	2	45	61	159	177
Densitometric analysis of electrophoretic patterns obtained during the titration of trypsin by sw-AT suggested the presence of a suicide product formed from sw-AT.	trypsin	suicide product	0	84	91	129	144
Even when the data were adjusted for differences in tryptophan concentration, a putative biochemical index for agonal and postmortem changes of brain tissue, no new differences emerged in the concentrations of neuroactive amino acids between suicide victims and control subjects.	tryptophan	suicide victims	0	52	62	242	257
The only significant difference between the groups was a low glutamine concentration in the hypothalamus of suicide victims.	glutamine	suicide victims	0	61	70	108	123
Concentrations of GABA and seven other amino acids, including the neurotransmitters or neuromodulators taurine, glycine, aspartate, and glutamate, were determined in postmortem brain samples from suicide victims and normal controls.	glutamate	suicide victims	0	136	145	196	211
Although clofibrate induces both DAB azoreductase and laurate hydroxylase activities, the suicide substrate 10-undecynoic acid blocks the latter but not the former, implying catalysis by distinct enzymes.	clofibrate	suicide substrate	0	9	19	90	107
We have investigated the involvement of gamma-aminobutyric acid (GABA) in depression by quantitating benzodiazepine (BZ) binding sites, the ability of GABA to stimulate BZ binding and glutamic acid decarboxylase activity in frontal and temporal cortex obtained at postmortem examination from 21 suicide victims and 21 age- and sex-matched controls.	benzodiazepine	suicide victims	0	101	115	295	310
Gabaculine, a potent suicide inhibitor of ornithine aminotransferase (OAT), at a dose of 50 mg/kg inhibited this enzyme in mouse tissues and dramatically increased tissue ornithine concentrations, whether or not arginine was present in the diet.	Gabaculine	suicide inhibitor	0	0	10	21	38
Lithium at therapeutic doses has protective effects against suicide in clinical practice.	lithium	suicide	3	0	7	60	67
This meta-analysis aimed to investigate the relationship between lithium concentration in drinking water and suicide mortality in the general population.	lithium	suicide mortality	9	65	72	109	126
A systematic search was conducted in Web of Knowledge, PubMed, ScienceDirect, and Scopus to find papers reporting the crude relationship between drinking water lithium and suicide incidence in the general population until June 2019.	lithium	suicide incidence	0	160	167	172	189
A significant relationship was found between the lithium concentration in drinking water and reduced suicide mortality (OR= 0.42; 95% CI: 0.27-0.67; p-value <0.01).	lithium	suicide mortality	0	49	56	101	118
Patients who reattempted suicide during the follow-up had significantly lower cerebrospinal fluid levels of both the serotonin metabolite 5-hydroxyindoleacetic acid and the dopamine metabolite homovanillic acid.	dopamine	suicide	0	173	181	25	32
The effects of AcSDKP on CFU-S and GM-CFC were tested using the spleen colony assay and methylcellulose culture technique, respectively; the cell cycle kinetic status was determined by the tritiated thymidine suicide technique.	methylcellulose	suicide technique	0	88	103	209	226
Phenelzine is a suicide monoamine oxidase (MAO) inhibitor with antidepressant properties.	phenelzine	suicide monoamine oxidase (MAO) inhibitor	0	0	10	16	57
The study was limited to the assessment of the crude relationship between lithium exposure and suicide rate without considering the role of confounders.	lithium	suicide	9	74	81	95	102
No correlation between cortisol hypersecretion or Dexamethasone Suppression Test (DST) nonsuppression and suicide attempts were found.	dexamethasone	suicide attempts	0	50	63	106	122
Noradrenergic, serotonergic, and other neurotransmitter receptors were found to be unchanged, although there was a moderate decrease in imipramine binding in a small group (n = 6) of subjects with a history of depression, who had committed suicide.	imipramine	suicide	0	136	146	240	247
A 48 year old patient deliberately poisoned herself with 25 g of sodium valproate and survived with supportive measures only.	sodium valproate	deliberately poisoned herself	2	65	81	22	51
Besides its benefit in bipolar illness, lithium has important underappreciated proven benefits in prevention of unipolar depression and suicide.	lithium	suicide	3	40	47	136	143
Lithium's efficacy in reducing both symptom severity in bipolar disorder (BD) and suicide risk across clinical populations may reflect its ability to reduce impulsivity.	lithium	suicide risk	3	0	7	82	94
Both variables seemed to be primarily related to recorded suicide attempts, but decreased magnesium was not limited to violent cases.	magnesium	recorded suicide attempts	0	90	99	49	74
Patients who had made suicide attempts (by using either violent or nonviolent means) had significantly lower mean CSF magnesium level irrespective of the diagnosis.	magnesium	suicide attempts	0	118	127	22	38
By contrast, CSF magnesium was found to be significantly lower in both depression and adjustment disorder; if, however, patients who had made suicide attempts were excluded, the difference became insignificant.	magnesium	suicide attempts	0	17	26	142	158
Administration of 3,5-dicarbethoxy-2,6-dimethyl-4-ethyl-1,4-dihydropyridine, a suicide inhibitor of hepatic cytochrome P-450, to phenobarbital-pretreated rats rapidly causes a marked and sustained hepatic heme depletion and results in porphyria.	3,5-dicarbethoxy-2,6-dimethyl-4-ethyl-1,4-dihydropyridine	suicide inhibitor	0	18	75	79	96
Trends in the urinary concentrations of the four arsenic species, pentavalent [As (V)] and trivalent [As (III)] inorganic arsenic, monomethylarsonic acid (MMAA) and dimethylarsinic acid (DMAA), were followed for several days subsequent to the acute intoxication of two human subjects by arsenic trioxide [As (III)2O3] and sodium orthoarsenate [Na2HAs(V)O4 X 7H2O], respectively, in unsuccessful suic…	arsenic trioxide	suicide attempts	2	287	303	395	411
There were no significant differences between either the violent or non-violent attempters and those without a history of attempted suicide in the mean lumbar CSF concentrations of the serotonin metabolite 5-HIAA, the dopamine metabolite HVA, or the norepinephrine metabolite MHPG.	norepinephrine	attempted suicide	0	250	264	122	139
The Ada protein acts both as a positive regulator of the response and as a DNA repair enzyme, correcting premutagenic O6-alkylguanine in DNA by suicidal transfer of the alkyl group to one of its own cysteine residues.	cysteine	suicidal transfer	0	199	207	144	161
Nonsuicidal depressives had comparable CSF calcium and magnesium levels to the controls.	magnesium	Nonsuicidal depressives	0	55	64	0	23
Most studies have reported that suicide mortality rates are negatively associated with lithium levels in tap water; however, a few studies showed either no association or a positive association.	lithium	suicide mortality	0	87	94	32	49
Thus, the association between suicide mortality and lithium levels in tap water remains controversial.	lithium	suicide mortality	0	52	59	30	47
Nifedipine did not cause suicidal destruction of cytochrome P-450 in chick embryo hepatic microsomes.	nifedipine	suicidal destruction	0	0	10	25	45
For example, decreased platelet imipramine-binding density or decreased CSF 5-HIAA may characterize individuals with relative serotonin system deficits who may be at increased risk for depression or suicide or have symptoms related to depression.	imipramine	suicide	9	32	42	199	206
Weighted least-squares regression analysis, adjusted for the size of each municipality's population, was used to investigate the association between lithium levels in tap water and suicide SMRs.	lithium	suicide	0	149	156	181	188
We showed that male and female suicide SMRs were not associated with lithium levels in tap water in Miyazaki Prefecture.	lithium	suicide	0	69	76	31	38
A nonepileptic 44-year-old multigravid woman attempted suicide by ingesting 24 200-mg carbamazepine tablets (approximately 4.8 g).	carbamazepine	suicide	2	86	99	55	62
Adolescent suicide and testosterone.	testosterone	suicide	0	23	35	11	18
Mixed evidence exists regarding the impact of lithium on suicide risk, although there is a consensus that it does have protective properties through its mood-stabilizing effect.	lithium	suicide	9	46	53	57	64
Lithium and suicide prevention in mood disorders and in the general population: A systematic review.	lithium	suicide prevention	9	0	7	12	30
Survival after severe self poisoning with sodium valproate.	sodium valproate	severe self poisoning	0	42	58	15	36
The goal of this investigation was to determine whether cocaine and ethanol use was a differentiating factor between African American and white teenage suicide victims.	cocaine	suicide victims	9	56	63	152	167
Saquinavir Induced Suicidal Death of Human Erythrocytes.	saquinavir	Suicidal Death	0	0	10	19	33
The antiinflammatory, antimicrobial and anticancer drug auranofin has previously been shown to trigger apoptosis, the suicidal death of nucleated cells.	auranofin	suicidal death of nucleated cells	0	56	65	118	151
One day post-ketamine administration, improvements on the SHAPS accounted for an additional 13% of the variance in suicidal thought reduction, beyond the influence of depressive symptoms.	ketamine	suicidal thought	3	13	21	115	132
This case suggests that patients with MS may develop depression and suicidal thoughts when treated with high doses of interferon beta-1a.	interferon beta-1a	suicidal thoughts	1	118	136	68	85
It has been previously shown that the serotonin and dopamine neurotransmitter systems might influence the predisposition to suicidal behavior.	dopamine	suicidal behavior	0	52	60	124	141
Suicide Attempt in a Patient with Sibutramine Associated Psychosis.	sibutramine	Suicide Attempt	9	34	45	0	15
Other AEs of special interest that occurred at >3% for overall cariprazine were extrapyramidal disorder (7.0%), sedation (3.7%), and somnolence (3.1%); prolactin elevation, cognition impairment, sexual dysfunction, suicidality, and QT prolongation occurred at ??%.	cariprazine	suicidality	1	63	74	215	226
We examined thyrotropin (TSH) response to 0800혻h and 2300혻h protirelin (TRH) challenges, and adrenocorticotropic hormone (ACTH), cortisol and growth hormone (GH) responses to apomorphine (APO, a DA receptor agonist), in 58 drug-free DSM-IV major depressed inpatients without a suicidal behavior, and 22 healthy hospitalized controls.	apomorphine	suicidal behavior	0	175	186	277	294
Second, after accounting for mischievous responses, we replicated six previously established disparities: depressive symptoms, suicidal ideation and behaviors, alcohol use, cocaine use, parental satisfaction, and school connectedness.	cocaine	suicidal ideation and behaviors	0	173	180	127	158
Association between dopamine beta-hydroxylase polymorphism and attention function in suicide attempters with chronic schizophrenia.	dopamine	suicide attempters	0	20	28	85	103
Seven subjects who attempted suicide by tianeptine overdose had favourable outcomes, in spite of also taking other psychotropic drugs or alcohol.	tianeptine	suicide	2	40	50	29	36
The benefits of genetic addiction risk score (GARS?? and pro-dopamine regulation in combating suicide in the American Indian population.	pro-dopamine	suicide	3	57	69	94	101
Compared with adults age 60 yr and older, adolescents (ages 12-17 yr), and adults under age 60 yr were more likely to be treated for suicidal ideation, adjustment, mood, bipolar, post-traumatic stress disorder, nondependent cocaine, and mixed/unspecified drug abuse.	cocaine	suicidal ideation	0	224	231	133	150
Our finding of reduced dorsal striatal GMV predicting implicit SI may indicate that downstream dopaminergic dysfunction is implicated in the development of overt suicidal behaviors.	dopamine	suicidal behaviors	0	95	103	162	180
In addition to its effects in treatment-resistant schizophrenia, clozapine has been shown to decrease suicidality, which occurs at an increased rate in patients with schizophrenia.	clozapine	suicidality	3	65	74	102	113
Still preliminary, but consistent data, also suggest that clozapine limits substance use in these patients, an important effect since substance use disorders are common in patients with schizophrenia and are associated with a poor outcome, including an increased risk for suicide and poor response to treatment.	clozapine	suicide	3	58	67	272	279
The resulting imbalance between serotonin and dopamine may lead to an increased risk for suicidality.	dopamine	suicidality	0	46	54	89	100
Discontinuing lithium maintenance treatment led to marked increases of early affective morbidity and suicidal risk.	lithium	suicidal risk	1	14	21	101	114
Although aripiprazole is considered safe and well tolerated in children and adolescents, severe adverse events as neuroleptic malignant syndrome, extreme insomnia, and suicidal behavior has been reported to health authorities.	aripiprazole	suicidal behavior	1	9	21	168	185
Sexual Trauma, the Dopamine D4 Receptor, and Suicidal Ideation Among Hospitalized Adolescents: A Preliminary Investigation.	dopamine	Suicidal Ideation	0	19	27	45	62
Among cocaine users, special attention should be paid to the prevention of suicide deaths.	cocaine	suicide deaths	1	6	13	75	89
The absence of other suitable direct causes of death (macroscopic or histological) and the positive results achieved with the toxicological analysis led the pathologist to rule that death was due to an intoxication caused by the suicidal ingestion of tianeptine in combination with alcohol.	tianeptine	suicidal ingestion	2	251	261	229	247
Uniquely, all suicides that were positive for cocaine were also positive for alcohol.	cocaine	suicides	9	46	53	14	22
The co-presence of alcohol and 1 or more drugs of abuse, particularly cocaine, may be more likely in suicide deaths compared to MVCs.	cocaine	suicide deaths	9	70	77	101	115
a third of respondents did not know that the risk of agranulocytosis changes with time, 42.7% did not think that clozapine can reduce substance use, while 20% were not aware of its benefit in reducing suicidal risk.	clozapine	suicidal risk	9	113	122	201	214
Clozapine was started in a patient with treatment-resistant psychosis in view of suicidal risk.	clozapine	suicidal risk	9	0	9	81	94
Evaluating depression and suicidality in tetrabenazine users with Huntington disease.	tetrabenazine	suicidality	1	41	54	26	37
Tetrabenazine, a treatment for chorea in Huntington disease, carries a boxed warning due to safety, especially related to suicidality.	tetrabenazine	suicidality	1	0	13	122	133
To compare the frequency of depressed mood and suicidality among a closely monitored cohort of individuals with Huntington disease who were exposed and not exposed to tetrabenazine.	tetrabenazine	suicidality	9	167	180	47	58
One individual (1.3%) with prior exposure, one individual (1.6%) with new exposure, and 35 individuals (2.9%) with no exposure to tetrabenazine reported suicidal thoughts.	tetrabenazine	suicidal thoughts	9	130	143	153	170
It can be explained as risky, murderous, or suicidal actions of people who were under the influence of amphetamines.	amphetamines	suicidal actions	1	103	115	44	60
Childhood exposure to parental suicide attempts was not associated with increased risk for the development of alcohol, cannabis, or cocaine use disorders.	cocaine	parental suicide attempts	9	132	139	22	47
In a large observational study with close clinical supervision, tetrabenazine treatment was not associated with an increased risk of depressed mood, suicidal ideation, suicide attempts, or suicide.	tetrabenazine	suicidal ideation	0	64	77	149	166
Depressed mood and suicidality in individuals exposed to tetrabenazine in a large Huntington disease observational study.	tetrabenazine	suicidality	1	57	70	19	30
The only drug approved by the US Food and Drug Administration (FDA) for the treatment of HD is an antichoreic agent, tetrabenazine, but this drug is used sparingly because of uneasiness regarding its propensity to cause depression and suicidality in this population, which is already at risk for these complications.	tetrabenazine	suicidality	1	117	130	235	246
Tetrabenazine also has a black box warning for increasing the risk of depression and suicidality.	tetrabenazine	suicidality	1	0	13	85	96
She was detained under the Mental Health Act 1983/2007 for ongoing suicidal ideation and heavy cocaine use.	cocaine	suicidal ideation	9	95	102	67	84
Associations between race, sex, and suicide attempt 12 months after the index ED visit may be mediated by a combination of alcohol misuse and cocaine use.	cocaine	suicide attempt	9	142	149	36	51
To determine the characteristics of the activation syndrome (AS) that predict the emergence or worsening of suicidal ideation (SI) in the first month of antidepressant treatment with tianeptine, as well as the temporal relationship between both conditions.	tianeptine	suicidal ideation (SI)	9	183	193	108	130
Activation syndrome induced by the antidepressant tianeptine and suicidal ideation: Evidence from a large depressed outpatient sample.	tianeptine	suicidal ideation	9	50	60	65	82
In the comparison of the BPD subgroups, Behavioral dysregulation showed significantly more prevalence of SUD (alcohol and cocaine), and tendency for anxiolytics, higher impulsivity (DIB-R, but none in BIS-11), and higher number of suicide attempts and psychiatric admissions, although these was not significant in comparison with the other subgroups.	cocaine	suicide attempt	9	122	129	231	246
Cocaine use and employment status were also identified as significant predictors for suicidal and homicidal ideation in the fully adjusted models.	cocaine	suicidal and homicidal ideation	9	0	7	85	116
Presence of Alcohol, Cocaine, and Other Drugs in Suicide and Motor Vehicle Crash Decedents Ages 18 to 54.	cocaine	Suicide	9	21	28	49	56
Longitudinal changes in the dopamine transporter and cognition in suicide attempters with charcoal burning.	dopamine	suicide attempters	0	28	36	66	84
To sum up, there is a necessity to perform further research to explain dependencies between the dopaminergic system, alcohol use disorders and suicidal behavior.	dopamine	suicidal behavior	0	96	104	143	160
Suicidal behavior and haplotypes of the dopamine receptor gene (DRD2) and ANKK1 gene polymorphisms in patients with alcohol dependence--preliminary report.	dopamine	Suicidal behavior	0	40	48	0	17
The brain-derived neurotrophic factor (BDNF) gene has been a strong candidate in genetic studies of suicide (Dwivedi et al., Arch Gen Psychiatry 2010;60:804-815; Zai et al., Prog Neuropsychopharmacol Biol Psychiatry 2012;34:1412-1418) and BDNF regulates the expression of the dopamine D3 receptor.	dopamine	suicide	0	276	284	100	107
Dopamine D1 and D2 receptors were measured (by saturation binding of [3H]SCH23390 and [3H]raclopride) in caudate, putamen and nucleus accumbens, obtained at post-mortem from suicide victims with a firm retrospective diagnosis of depression, and matched controls.	dopamine	suicide victims	0	0	8	174	189
Interpersonal Risk Factors for Suicide in Cocaine Dependence: Association with Self-Esteem, Personality Traits, and Childhood Abuse.	cocaine	Suicide	9	42	49	31	38
Interventions targeting suicidality in cocaine dependence should take into consideration self-esteem, personality traits, and childhood abuse.	cocaine	suicidality	9	39	46	24	35
Studies have linked cocaine dependence to suicidality.	cocaine	suicidality	9	20	27	42	53
Dopamine D1 and D2 receptor binding sites in brain samples from depressed suicides and controls.	dopamine	suicides	0	0	8	74	82
In so far as CCK is co-localized with GABA or glutamate in cortical neurons, both of these neuronal populations need to be studied further in schizophrenia and suicide.	glutamate	suicide	0	46	55	160	167
In the present study we have attempted to apply this method to a well-characterized suicide inhibitor of dopamine beta-monooxygenase (EC 1.14.17.1) where the progress curve is a result of the turnover of both substrate and inhibitor.	dopamine	suicide inhibitor	0	105	113	84	101
Antibodies against tyrosine hydroxylase (TH, the rate-limiting enzyme in norepinephrine synthesis) and dopamine beta-hydroxylase (DBH, the last enzyme in the synthesis) were used for immunohistochemical staining of human brain locus coeruleus sections, obtained postmortem from suicide victims and matched controls.	norepinephrine	suicide victims	0	73	87	278	293
Prediction of attempted suicide in men and women with crack-cocaine use disorder in Brazil.	crack-cocaine	attempted suicide	9	54	67	14	31
Considering the lack of studies exploring suicide predictors in this population, we aimed to investigate factors associated with attempted suicide in inpatients diagnosed with cocaine use disorder using two analytical approaches.	cocaine	attempted suicide	9	176	183	129	146
255, 8987-8990) which showed that p-hydroxybenzyl cyanide was a suicide substrate of dopamine beta-hydroxylase.	dopamine	suicide substrate	0	85	93	64	81
All the benzyl cyanide analogs are suicide inactivators of dopamine beta-hydroxylase.	dopamine	suicide inactivators	0	59	67	35	55
Elderly patients may be given full adult doses of bupropion, and preliminary experience with overdoses suggests that it is a relatively safe drug for patients with suicidal ideation.	bupropion	suicidal ideation	9	50	59	164	181
Dopamine beta-hydroxylase (EC 1.14.17.1) is inactivated by p-hydroxybenzylcyanide (PHBC) in a manner characteristic of a suicide substrate.	dopamine	suicide substrate	0	0	8	121	138
Together, these experiments demonstrate that the newly discovered inhibitor, PHBC, meets the critieria for a suicide substrate for dopamine beta-hydroxylase.	dopamine	suicide substrate	0	131	139	109	126
Dopamine beta-hydroxylase. Inactivation by a suicide substrate.	dopamine	suicide substrate	0	0	8	45	62
This follow-up study (from 1975 to 2016) was aimed to estimate the mortality risk for suicide in a cohort of patients presenting to a public treatment centre for addiction (SERD) with Alcohol Use Disorder (AUD), Heroin Use Disorder - HUD or Cocaine Use Disorder (CUD), also relating to their access to a Mental Heath Service.	cocaine	suicide	9	241	248	86	93
The three 'advised' suicide methods are helium asphyxiation, voluntarily stop eating and drinking and the use of a deadly dose of medication such as barbiturates.	barbiturates	suicide methods	2	149	161	20	35
Easy access of information or medication through the internet and 'right-to-die-organisations' may have directly impacted the rise in suicides resulting from an overdose of barbiturates.	barbiturates	suicides	2	173	185	134	142
We report a 14-year-old boy who ingested 1.5 to 3 g of bupropion in a suicide attempt.	bupropion	suicide attempt	2	55	64	70	85
In conclusion, short-term varenicline use did not influence negative biases in emotional processing or impulsivity in non-smoking subjects, thereby not supporting direct depressogenic or suicidal risk behavior-inducing effects.	varenicline	suicidal risk behavior	9	26	37	187	209
Depressive episodes (14) reported in 8 studies showed major depression and suicidal thoughts or attempts just after initiation of propranolol and resolution when the drug was discontinued; timing of the symptoms may be the best basis upon which to make a clinical judgement.	propranolol	suicidal thoughts or attempts	1	130	141	75	104
However, the actions of the archetypal atypical antipsychotic drug clozapine go beyond antipsychotic effects because the drug is efficacious in treating psychotic symptoms that do not respond to drugs mainly directed at antagonizing the DA D(2) receptor, has benefits in cognition and has recently been shown to reduce levels of suicide.	clozapine	suicide	3	67	76	329	336
In the present study, we examined whether there was an association between dopamine-棺 hydroxylase (DBH) promoter polymorphisms (a 5'-ins/del and a GTn repeats) and a history of suicide attempt in 223 chronic schizophrenia individuals using statistical and molecular analyses.	dopamine	suicide attempt	0	75	83	177	192
Lack of association between dopamine-棺 hydroxylase gene and a history of suicide attempt in schizophrenia: comparison of molecular and statistical haplotype analyses.	dopamine	suicide attempt	0	28	36	73	88
The putative roles of serotonin, dopamine, and vitamin D status in the season of birth of psychotic suicide victims are discussed.	dopamine	suicide victims	0	33	41	100	115
We hypothesized that paroxetine would demonstrate a superior effect on nonsuicidal, affective/cognitive depression symptom clusters that our prior work found to be associated with suicidal thoughts and attempts.	paroxetine	suicidal thoughts and attempts	9	21	31	180	210
Pain-, stress- and analgesic drugs-induced opponent and proponent states of the mesolimbic dopaminergic pathways may render reward and anti-reward systems vulnerable to sensitization, cross-sensitization and aberrant learning of contents and contexts associated with suicidal acts and behaviors.	analgesic drugs	suicidal acts and behaviors	9	19	34	267	294
Studies conducted so far suggest that clozapine is the treatment of choice for schizophrenic patients who are refractory to treatment, display violent behaviors, or who are at high risk of suicide.	clozapine	suicide	3	38	47	189	196
The best predictors for the treatment adherence time were being a cocaine and crack user (OR=0.22), having family members who use illegal substances (OR=0.36) and reporting suicidal ideation (OR=2.7).	cocaine	suicidal ideation	0	66	73	173	190
The present paper reports a case of bilateral dislocation of temporomandibular joint following ingestion of haloperidol in a suicidal attempt in a 17 years old girl.	haloperidol	suicidal attempt	2	108	119	125	141
Bilateral dislocation of temporomandibular joint induced by haloperidol following suicide attempt: a case report.	haloperidol	suicide attempt	9	60	71	82	97
Striatal dopamine transporter binding for predicting the development of delayed neuropsychological sequelae in suicide attempters by carbon monoxide poisoning: A SPECT study.	carbon monoxide	suicide attempters	0	133	148	111	129
An isotretinoin-related suicide risk is still debated and under scrutiny by regulatory agencies.	isotretinoin	suicide	9	3	15	24	31
Tests were conducted on the statistic relation between a total of 18 SNPs within three candidate-genes of the dopamine and adrenergic system (DRD4, SLC6A3 and ADRA2B) and the manifestation of schzophrenia and suicidal behaviour.	dopamine	suicidal behaviour	0	110	118	209	227
Correlation of adrenaline, noradrenaline and dopamine concentration with scores of Beck Depression Inventory, Suicidal Ideation Scale and Melancholia Inventory was positive but statistically not significant and poor.	dopamine	Suicidal Ideation	0	45	53	110	127
Some reports have suggested the involvement of the D2 dopaminergic function in the expression of suicidal behavior.	dopamine	suicidal behavior	0	54	62	97	114
Here, we examined associations between suicide attempts and two kinds of functional polymorphisms in the dopamine D2 receptor (DRD2) gene, namely, TaqIA and -141C Ins/Del.	dopamine	suicide attempts	0	105	113	39	55
Dopamine D2 receptor gene polymorphisms are associated with suicide attempt in the Japanese population.	dopamine	suicide attempt	0	0	8	60	75
We present a case of a 27-year-old woman who intentionally ingested 330 mg of aripiprazole in a suicide attempt.	aripiprazole	suicide attempt	2	78	90	96	111
Several lines of evidence indicate an involvement of the dopaminergic system in alcoholism, withdrawal, suicidality, and attention-deficit hyperactivity disorder (ADHD).	dopamine	suicidality	0	57	65	104	115
Association of the -141C Del variant of the dopamine D2 receptor (DRD2) with positive family history and suicidality in German alcoholics.	dopamine	suicidality	0	44	52	105	116
In this study whole brain binding potential of the serotonin transporter (5HTT) and dopamine transporter (DAT) was measured by single photon emission computerised tomography (SPECT) in 12 patients after a serious suicide attempt and in 12 age, sex and season matched healthy controls.	dopamine	suicide attempt	0	84	92	213	228
The rise of suicides using a deadly dose of barbiturates in Amsterdam and Rotterdam, the Netherlands, between 2006 and 2017.	barbiturates	suicides	2	44	56	12	20
To determine whether tetrabenazine (TBZ) use is associated with an increased incidence of depression and/or suicidal ideation.	tetrabenazine	suicidal ideation	1	21	34	108	125
Results of our analyses, performed in accordance with the FDA-specified search strategy, reveal no significant differences in treatment-emergent suicidality risk in ziprasidone versus placebo subjects treated in controlled clinical trials.	ziprasidone	suicidality	9	165	176	145	156
There exists some literature documenting known psychiatric side effects of Efavirenz, which include anxiety, mood changes, nightmares, psychosis and suicidal ideation.	efavirenz	suicidal ideation	1	75	84	149	166
Randomized trials have shown increased risk of suicidality associated with efavirenz (EFV).	efavirenz	suicidality	1	75	84	47	58
Risk of Suicidal Behavior With Use of Efavirenz: Results from the Strategic Timing of Antiretroviral Treatment Trial.	efavirenz	Suicidal Behavior	1	38	47	8	25
Here we describe the case of a 21-year-old man who committed suicide by injecting cocaine.	cocaine	suicide	2	82	89	61	68
A 32 year-old African-American man presented to our institution after attempting suicide via ingestion with quetiapine.	quetiapine	suicide	2	108	118	81	88
Characteristics of cocaine dependent patients who attempt suicide.	cocaine	suicide	9	19	26	58	65
Thus these results suggest that attempting suicide is common among cocaine dependent patients and that both distal and proximal risk factors may play a role.	cocaine	attempting suicide	1	67	74	32	50
There have been few studies examining risk factors for attempting suicide among cocaine dependent patients.	cocaine	attempting suicide	9	80	87	55	73
The Use of Efavirenz During Pregnancy is Associated with Suicidal Ideation in Postpartum Women in Rural South Africa.	efavirenz	Suicidal Ideation	9	11	20	57	74
It was found that reliable information concerning long-term drug use was important in a wide range of cases including: --demonstrating a history of drug use or lack of it, demonstrating tolerance or lack of it, compliance with medication, death due to long-term cocaine use and its role in depression/suicide, sudden unexplained death, and excited delirium.	cocaine	suicide	9	262	269	301	308
We examined associations between suicidality and genotypes that predict plasma efavirenz exposure among AIDS Clinical Trials Group study participants in the United States.	efavirenz	suicidality	9	79	88	33	44
Genotypes that predict higher plasma efavirenz exposure were associated with increased risk of suicidality.	efavirenz	suicidality	1	37	46	95	106
Race/Ethnicity and the Pharmacogenetics of Reported Suicidality With Efavirenz Among Clinical Trials Participants.	efavirenz	Suicidality	9	69	78	52	63
We describe our efforts to improve the pharmacokinetic properties of a mechanism-based suicide inhibitor of the polyamine biosynthetic enzyme S-adenosylmethionine decarboxylase (AdoMetDC), essential for the survival of the eukaryotic parasite Trypanosoma brucei responsible for Human African Trypanosomiasis (HAT).	s-adenosylmethionine	suicide inhibitor	0	142	162	87	104
Evidence about the effect of initiating efavirenz-containing combination antiretroviral therapy (ART) as the first-line therapy on suicidal thoughts remains conflicting.	efavirenz	suicidal thoughts	3	40	49	131	148
Factors associated with disturbed sleep in both populations were smoking cigarettes, having ever used cocaine, having been forced to have sex, considering attempting suicide, feeling sad, and going without eating for 24 hours or more.	cocaine	attempting suicide	0	102	109	155	173
Initiating efavirenz-based ART was associated with a hazard ratio (HR) for suicidal thoughts below the null in the crude analysis [HR, 0.88; 95% confidence interval (CI): 0.53 to 1.45] and above the null in the weighted analysis (HR, 1.21; 95% CI: 0.66 to 2.28).	efavirenz	suicidal thought	9	11	20	75	91
After accounting for measured channeling bias, we observed no strong evidence that initiating efavirenz-containing ART increased the hazard of suicidal thoughts.	efavirenz	suicidal thoughts	9	94	103	143	160
Suicides, homicides, and unintentional injury deaths after trauma center discharge: cocaine use as a risk factor.	cocaine	Suicides	9	84	91	0	8
The Youth Risk Behavior Survey documents self-reported suicide intent and health risk behaviors, including use of tobacco, marijuana, alcohol, and cocaine.	cocaine	suicide intent	0	147	154	55	69
Substance use increased with depression; of youth with asthma reporting suicidal ideation, 40% had smoked cigarettes, 67% had smoked marijuana, 37% had engaged in binge drinking, and 12% had used cocaine in the past 30 days.	cocaine	suicidal ideation	0	196	203	72	89
Antenatal psychological intimate partner violence (IPV; AOR????.04), depression (AOR????.06) and detection of efavirenz in dried blood spot at 32혻weeks predicted suicidal ideation 12-months postnatally (AOR????.29), controlling for antenatal stigma and physical IPV.	efavirenz	suicidal ideation	9	110	119	162	179
Children's reports of depressive symptoms, exposure to violence, and distress symptoms in response to witnessing violence were associated with suicidal ideation, but prenatal cocaine exposure, parent-rated child behavior, and caregivers' psychological distress symptoms were not.	cocaine	suicidal ideation	9	175	182	143	160
Using the Children's Depression Inventory, we measured suicidal ideation in 131 preadolescent urban children (49% female, 90% African American/Caribbean) participating in an ongoing prospective longitudinal study of prenatal cocaine exposure and children's outcome.	cocaine	suicidal ideation	9	225	232	55	72
In this context, we report two patients who were started with Baclofen as an anti-craving agent, and later developed serious complications following acute self inflicted overdose.	baclofen	self inflicted overdose	2	62	70	155	178
High doses of Baclofen as suicide attempt in patients with alcohol use disorders - A serious concern.	baclofen	suicide attempt	2	14	22	26	41
The search was conducted with ICD-10 codes for poisoning, self-harm and suicide, and coupled with the baclofen ATC code.	baclofen	suicide	9	102	110	72	79
Predictors of suicidal ideation among "at risk" cocaine-using African American women.	cocaine	suicidal ideation	9	48	55	14	31
Face-to-face interviews were conducted with 221 cocaine-using women in Atlanta, GA, 88 (39.8%) of whom reported thinking about committing suicide at least once during the 90 days prior to interview and 133 (60.2%) of whom did not.	cocaine	suicide	1	48	55	138	145
Regional brain serotonin and dopamine transporter binding capacity in suicide attempters relate to impulsiveness and mental energy.	dopamine	suicide attempters	0	29	37	70	88
She was subsequently found to have elevated serum baclofen levels after an intentional overdose.	baclofen	intentional overdose	2	50	58	75	95
Risk factors include being male, older than 50 years of age, living alone, being unemployed, poor social support, interpersonal losses, continued drinking, consumption of a greater amount of alcohol when drinking, a recent alcohol binge, previous alcohol treatment, a family history of alcoholism, a history of comorbid substance abuse (especially cocaine), a major depressive episode, serious medic…	cocaine	suicidal behavior	0	348	355	445	462
Clozapine is approved by the US Food and Drug Administration for treatment-resistant schizophrenia and mitigation of suicidality in patients with schizophrenia or schizoaffective disorder.	clozapine	suicidality	3	0	9	117	128
We report the case of a 33-year-old man who was treated for ingestion of approximately 5 mg of dofetilide as a suicide attempt.	dofetilide	suicide attempt	2	95	105	111	126
To our knowledge, this is the first case of attempted suicide under apomorphine treatment.	apomorphine	suicide	1	68	79	54	61
Attempted suicide under high dose dopaminergic therapy including apomorphine.	apomorphine	Attempted suicide	1	65	76	0	17
Candidate genes, related to suicide and aggression, include genes involved in serotonin, norepinephrine and dopamine pathways.	norepinephrine	suicide	0	89	103	28	35
A 26-year-old man with severe myocardial failure unresponsive to 1.7 microg kg(-1) min(-1) epinephrine and 1.9 microg kg(-1) min(-1) norepinephrine (SvO2, 17.8% and cardiac index, 0.8 l min(-1) m(-2)) following a suicidal ingestion of 32 g slow-release carbamazepine.	carbamazepine	suicidal ingestion	2	253	266	213	231
This case study reports on a 14-years-old girl who presented in cardiac arrest after an uncommon suicide attempt by ingesting 3 g of chloroquine.	chloroquine	suicide attempt	2	133	144	97	112
Efavirenz is used for the management of HIV infection during pregnancy in South Africa (SA), but it is contraindicated in patients with history of depression due to possible suicidal ideation.	efavirenz	suicidal ideation	9	0	9	174	191
This study compared suicidal ideation 12-months postpartum among women receiving and not receiving efavirenz in rural SA, where high rates of depression have been identified.	efavirenz	suicidal ideation	9	99	108	20	37
The Relationship Between Efavirenz as Initial Antiretroviral Therapy and Suicidal Thoughts Among HIV-Infected Adults in Routine Care.	efavirenz	Suicidal Thoughts	9	25	34	73	90
Recently, published studies have reported conflicting results regarding the association between efavirenz exposure and the risk of suicidality among patients with human immunodeficiency virus.	efavirenz	suicidality	9	96	105	131	142
No Evidence of an Association Between Efavirenz Exposure and Suicidality Among HIV Patients Initiating Antiretroviral Therapy in a Retrospective Cohort Study of Real World Data.	efavirenz	Suicidality	9	38	47	61	72
Neurological and neuropsychiatric reactions are the manifestations most frequently experienced by efavirenz-treated patients and range from transitory effects, such as nightmares, dizziness, insomnia, nervousness and lack of concentration, to more severe symptoms including depression, suicidal ideation or even psychosis.	efavirenz	suicidal ideation	1	98	107	286	303
In conclusion, careful monitoring is needed when treating patients with venlafaxine, because its discontinuation syndrome is similar to symptoms of major depressive disorder, and suicidality may result from an overdose.	venlafaxine	suicidality	1	72	83	179	190
Patients treated with duloxetine were also more likely to show a decrease in HAM-D17 suicidality (100% vs 45.2%; p less than .001) and an increase in the quality of life (SF-36 percentage of improvement: 6.35 [SD=9.66 vs -2.58 [9.98]; p less than .001) than controls.	duloxetine	suicidality	3	22	32	85	96
Duloxetine is more effective in reducing anxiety and suicidal ideation.	duloxetine	suicidal ideation	3	0	10	53	70
A 40-year-old white woman with a history of venlafaxine abuse was admitted to our emergency department within 3 days after attempting suicide.	venlafaxine	suicide	9	44	55	134	141
Patients who had overdosed on venlafaxine were older (mean age 37.4 versus 28.8 years, p ??0.001) and generally exhibited a higher degree of suicidal intent (p ??0.017).	venlafaxine	suicidal intent	2	30	41	141	156
The aim of the study was to confirm that reliance on the results of an immunoassay screen for drugs of abuse and common analgesics in order to select samples for compound confirmation by gas chromatography-mass spectrometry is likely to understate the potential role of drugs in suicide.	analgesics	suicide	9	120	130	279	286
We present a case of severe cognitive deterioration in a 48-year-old woman after venlafaxine overdose in a suicide attempt.	venlafaxine	suicide attempt	2	81	92	107	122
Side effects included an increase of disturbed nocturnal sleep when venlafaxine was taken after 2:00 p.m. No major aggressive or suicidal thoughts and no raised blood pressure were recorded.	venlafaxine	suicidal thoughts	9	68	79	129	146
A 40 year old male ingested venlafaxine without co-ingestants in a suicide attempt.	venlafaxine	suicide attempt	2	28	39	67	82
We discuss the case of a 63-year-old man who survived a suicide attempt by venlafaxine (Effexor) overdose, causing an intracranial hemorrhage and leaving him in an apparently awake but noncommunicative state.	venlafaxine	suicide attempt	2	75	86	56	71
In this proof of concept study, an active duty convenience sample population presenting to the emergency department (ED) meeting criteria for inpatient psychiatric admission as a result of depression and suicidal thinking were randomized to receive either a subdissociative dose (0.2 mg/kg) of IV ketamine or equivalent volume of normal saline (placebo).	ketamine	suicidal thinking	9	297	305	204	221
A first suicide attempt years ago occurred while being treated with Venlafaxine.	venlafaxine	suicide attempt	1	68	79	8	23
Re-commencement of Venlafaxine four years later immediately led to a second suicide attempt.	venlafaxine	suicide attemp	1	19	30	76	90
Negative Affect (27 per cent clinically significant), Suicidal Thinking (29 per cent clinically significant) and Amphetamine use significantly positively correlated with PD.	amphetamine	Suicidal Thinking	9	113	124	54	71
Prescribers should monitor for signs of suicidal ideation and hostility in pediatric patients taking venlafaxine ER.	venlafaxine	suicidal ideation	1	101	112	40	57
Psychiatric factors that predicted attempts over ideation included major depression (OR혻=혻1.86), use of cocaine (OR혻=혻2.34), and having a suicide plan (OR혻=혻2.69), while demographic factors included gender, age, residence in the Midwest, and Hispanic, African American, or Asian ethnicity.	cocaine	suicide plan	0	104	111	138	150
We present a case of fatal venlafaxine overdose in a 34-year-old male with a history of depression and previous suicide attempts.	venlafaxine	suicide attempts	9	27	38	112	128
A 16-yr-old male attempted suicide by ingesting approximately 4000 mg of flecainide.	flecainide	suicide	2	73	83	27	34
To establish whether there is a significant change in suicidality risk following psychiatric assessment for commencement of isotretinoin and identify factors that underpin any potential risk change.	isotretinoin	suicidality	9	124	136	54	65
They were younger age, previous history of: rapid cycling, severe manic symptoms, suicide attempts, amphetamine use and some pharmacological and psychotherapeutic treatments.	amphetamine	suicide attempts	9	100	111	82	98
Work with the former of these, which is a suicide inhibitor allowed us to demonstrate that growth can proceed with aromatase activity approximating to the highest level seen in breast carcinomas indicating that at least at this extreme level the intratumoural conversion of androgens to oestrogens may indeed be able to support tumour growth.	estrogen	suicide inhibitor	0	288	296	42	59
AUD suicides were more likely to meet criteria for current cocaine abuse/dependence (OR=6.64).	cocaine	AUD suicides	9	59	66	0	12
Suicidal tendencies are, however, a contraindication to the treatment of patients with methylphenidate.	methylphenidate	Suicidal tendencies	9	87	102	0	19
The relationship between efavirenz use and suicidality is not well-defined.	efavirenz	suicidality	9	25	34	43	54
Attempters were younger; more were female, reported childhood trauma, a family history of suicidal behavior, a history of aggression, treatment with antidepressant medication, and alcohol and cocaine dependence.	cocaine	Attempters	9	192	199	0	10
White race, family suicide history, and history of cocaine abuse were predictive of suicidal histories.	cocaine	suicidal histories	0	51	58	84	102
Isolated case reports and uncontrolled data suggest higher rates of severe side effects; however, there is no clear evidence of a broadly increased risk of suicide or dangerous behavior for patients taking efavirenz as part of their antiretroviral regimen.	efavirenz	suicide	9	206	215	156	163
A man who wanted to commit suicide by hanging himself: an adverse effect of ciprofloxacin.	ciprofloxacin	suicide	1	76	89	27	34
However, patients treated with efavirenz have been observed to experience psychiatric symptoms such as mania, depression, suicidal thoughts, psychosis, and hallucinations.	efavirenz	suicidal thoughts	1	31	40	122	139
Adverse central nervous system side effects such as headache, dizziness, insomnia, fatigue, severe depression and suicidal ideation are noted in patients receiving efavirenz.	efavirenz	suicidal ideation	1	164	173	114	131
We then review the evidence for specific splicing abnormalities in a wide range of neuropsychiatric disorders, including psychotic disorders (schizophrenia), affective disorders (bipolar disorder and major depressive disorder), suicide, substance abuse disorders (cocaine abuse and alcoholism), and neurodevelopmental disorders (autism).	cocaine	suicide	0	264	271	228	235
Risk factors for suicidal ideation in a population of community-recruited female cocaine users.	cocaine	suicidal ideation	9	81	88	17	34
Chloroquine has to be considered to be useful for fatal poisoning, which is also recommended in some publications on methods to commit suicide.	chloroquine	suicide	2	0	11	135	142
A suicidal ingestion of an unknown quantity of Resochin (chloroquine) tablets is described.	Resochin (chloroquine)	suicidal ingestion	2	47	69	2	20
Cocaine as DOC was associated with being older, black, female, attempting suicide, having less than a high school education, living in a shelter or with relatives, being unemployed, being uninsured, being physically and sexually abused, and committing property and court offenses but not person or substance offenses.	cocaine	attempting suicide	9	0	7	63	81
For non-suicide deaths, the most commonly reported suspect drugs were classified as nervous system agents (37.9%), followed by general antiinfectives for systemic use (12.3%), musculoskeletal system (11.5%) and cardiovascular system agents (10.2%).	antiinfectives	non-suicide deaths	0	135	149	4	22
Mechanisms of antitrypanosomal action of these drugs are mostly unknown, except for eflornithine, which is a suicide inhibitor of ornithine decarboxylase.	eflornithine	suicide inhibitor	0	84	96	109	126
Here we report the development of OCS (obsessional suicidal thoughts) in a patient with major depressive disorder and absence of a previous obsessive-compulsive disorder following abrupt discontinuation of venlafaxine.	venlafaxine	suicidal thoughts	1	206	217	51	68
Comorbid anxiety in late-life depression: Relationship with remission and suicidal ideation on venlafaxine treatment.	venlafaxine	suicidal ideation	9	95	106	74	91
We describe a young patient who ingested 18 g (240 times the daily therapeutic dose) of venlafaxine in a suicide attempt.	venlafaxine	suicide attempt	2	88	99	105	120
A larger aripiprazole treatment effect was related to: white race, better physical function, better performance on Trail-Making, attention, immediate, and delayed memory tests, greater psychomotor agitation and suicidality symptoms, and a history of adequate antidepressant pharmacotherapy.	aripiprazole	suicidality symptoms	9	9	21	211	231
We analyzed data on 233 clinical trial participants with major depression and no baseline suicidal ideation who were treated for up to 12?뎩eeks with venlafaxine XR (target dose: 150-300?뎜g/day).	venlafaxine	suicidal ideation	0	149	160	90	107
Results form the conditional logistic regression models showed that cocaine abuse/dependence (OR=4.20) and Antisocial Personality Disorder (OR=6.24) were associated with AUD suicide.	cocaine	AUD suicide	9	68	75	170	181
Suicide by Fatal Pentobarbital Intoxication in Ontario, Canada, from 2012 to 2015.	pentobarbital	Suicide	2	17	30	0	7
Addressing the potential for overdose with barbiturates may aid suicide prevention in the elderly.	barbiturates	suicide	9	43	55	64	71
We report two successful and one unsuccessful suicide attempts involving border-town travelers utilizing self-administered veterinary pentobarbital over a 1-year period.	pentobarbital	suicide attempts	2	134	147	46	62
Dose-limiting toxicities included rash/pruritis, elevated lipase/amylase, anorexia, and psychiatric disorders (suicidal ideation, depression, and cognitive disturbances).	amylase	suicidal ideation	0	65	72	111	128
Acute dapsone poisoning is rare and such cases are either accidental or suicidal.	dapsone	suicidal	2	6	13	72	80
The very large doses of diazepam used for self-poisoning during pregnancy did not increase the rate of congenital abnormalities in the offspring.	diazepam	self-poisoning	2	24	32	42	56
No association found between use of very large doses of diazepam by 112 pregnant women for a suicide attempt and congenital abnormalities in their offspring.	diazepam	suicide attempt	2	56	64	93	108
A massive dose of 7.5 g of 4,4'-diamino, diphenyl sulphone (dapsone) taken as a suicide attempt in a patient on long-term therapy for tuberculoid leprosy resulted in permanent bilateral retinal necrosis, previously unreported side effect of this drug.	dapsone	suicide attempt	2	60	67	80	95
A case of acute Dapsone intoxication due to voluntary ingestion of 3 g of this drug as a suicide attempt is described.	dapsone	suicide attempt	2	16	23	89	104
Suicide with dapsone.	dapsone	Suicide	9	13	20	0	7
Normal [3H]flunitrazepam binding to GABAA receptors in the locus coeruleus in major depression and suicide.	flunitrazepam	suicide	0	11	24	99	106
A 43-year-old patient with a history of schizophrenia and multiple suicide attempts was admitted to the intensive care unit for severe poisoning with meprobamate (voluntary ingestion of 60 g).	meprobamate	multiple suicide attempts	2	150	161	58	83
We report a case of a single massive carbamazepine overdose in a 19-year-old male, following attempted suicide, without prior history of seizure disorder.	carbamazepine	attempted suicide	9	37	50	93	110
alpha-Difluoromethylornithine (DFMO), a specific suicide inhibitor of ODC, suppressed the calcium reperfusion-induced increase in polyamines and the concomitant increase in myocardial cellular 45Ca influx, loss of contractility, release of cytosolic enzymes, myoglobin, and protein, and structural lesions.	alpha-Difluoromethylornithine (DFMO)	suicide inhibitor	0	0	36	49	66
Human urokinase and human tissue-type plasminogen activator can be discriminated on the basis of their inhibition by this suicide substrate.	urokinase	suicide substrate	0	6	15	122	139
Diazepam, a benzodiazepine with a relatively rapid onset of clinical effects, has been associated with suicide and other self-aggressive acts.	diazepam	suicide	9	0	8	103	110
This study examined prospectively the associations between self perceived stress, diazepam use, and death from suicide among adult women.	diazepam	suicide	9	82	90	111	118
Thrombin, plasmin and tissue plasminogen activator (one- and two-chain forms) were examined with respect to their reaction with the suicide substrate, 3,4-dihydro-3-benzyl-6-chloromethylcoumarin, at 4 degrees C. The enzymes were irreversibly inhibited and the apparent second-order rate constants ki/Ki were 31,000, 316, 187 and 250 M-1.s-1, respectively.	thrombin	suicide substrate	0	0	8	132	149
Nonetheless, while genome digestion and intracellular calcium rises are dissociable from, and thus neither necessary nor sufficient for, cell death, control of the cell cycle may be critical in all cases of induced cell suicide.	calcium	induced cell suicide	0	54	61	207	227
Calcium is also the killer in the programmed suicide mechanism (apoptosis) of differentiated senescent cells or functionally superfluous cells that is needed to maintain tissue homeostasis.	calcium	suicide mechanism	0	0	7	45	62
Gamma-irradiation, glucocorticoid hormones, and calcium ionophores stimulate a suicide process in thymocytes, known as apoptosis or programmed cell death, that involves internucleosomal DNA fragmentation by a Ca(2+)- and Mg(2+)-dependent nuclear endonuclease.	calcium	suicide process	0	48	55	79	94
145 (85%) child cases took their MDT secretly (nobody outside the family knew the child suffered from leprosy), and three (1.8%) children died, one each from dapsone syndrome, suicide and severe pneumonia.	dapsone	suicide	0	158	165	176	183
In this paper, we report a 20-year-old male as a case of acute pancreatitis following a suicidal attempt with naproxen sodium.	naproxen sodium	suicidal attempt	2	110	125	88	104
Of these 1044 self-poisoned pregnant women, 229 (21.9%) used diazepam with or without other drugs for a suicide attempt; 112 of these women delivered live-born infants.	diazepam	suicide attempt	2	61	69	104	119
Binding of phage displayed Bacillus subtilis lipase A to a phosphonate suicide inhibitor.	lipase	suicide inhibitor	0	45	51	71	88
Compared with the CDDP group, CDDP combining with Akk slowed down the growth of tumor volume, downregulated the levels of ki-67, p53, and factor-associated suicide (Fas) ligand proteins and upregulated Fas proteins, increased the levels of interferon-	interferon	suicide	0	240	250	156	163
Findings from postmortem studies provide data generally consistent with the hypothesis that a norepinephrine deficiency exists in depression, and possibly in the victims of suicide.	norepinephrine	suicide	0	94	108	173	180
An abnormal expression of noradrenergic proteins (e.g., tyrosine hydroxylase, norepinephrine transporters) in the locus coeruleus has recently been demonstrated in subjects with major depression and/or victims of suicide.	norepinephrine	suicide	0	78	92	213	220
There were no flibanserin-related serious AEs and no instances of suicidal ideation.	flibanserin	suicidal ideation	9	14	25	66	83
We were able to confirm its safety and tolerability in a case of high-dose exposure to valsartan with suicidal intention.	valsartan	suicidal intention	2	87	96	102	120
Further exploration into the slight increase in suicidal behavior seen in isotretinoin patients 1혻year after therapy is warranted.	isotretinoin	suicidal behavior	9	74	86	48	65
Compared to the general population, acne patients prescribed isotretinoin were less likely to engage in suicidal behavior.	isotretinoin	suicidal behavior	9	61	73	104	121
High-dose exposure to valsartan with suicidal intention.	valsartan	suicidal intention	2	22	31	37	55
Patients in the general population were 1.47 times more likely to be diagnosed with suicidal ideation or attempt compared to acne patients prescribed isotretinoin (adjusted odds ratio [OR] 1.47; confidence interval [95% CI], 1.27, 1.70; P혻<혻.0001).	isotretinoin	suicidal ideation or attempt	9	150	162	84	112
We estimated plasma levels of testosterone (T), LH, and FSH in 80 male subjects after a suicide attempt and in whom a psychiatric assessment was done during their hospitalization.	testosterone	suicide attempt	0	30	42	88	103
Congenital abnormalities in children of 43 pregnant women who attempted suicide with large doses of nitrazepam.	nitrazepam	suicide	2	100	110	72	79
The association between isotretinoin and psychiatric disturbance, including depression and suicidal behavior, is controversial.	isotretinoin	suicidal behavior	9	24	36	91	108
However, there has been considerable controversy surrounding treatments such as hydroxychloroquine with misinformation fuelling prices hikes and suicides.	hydroxychloroquine	suicides	9	80	98	145	153
Eszopiclone-induced Parasomnia with Suicide Attempt: A Case Report.	eszopiclone	Suicide Attempt	1	0	11	36	51
Of 266 ingestions of eszopiclone alone, 40.2% were suspected attempted suicide and 62.0% were managed at a healthcare facility.	eszopiclone	suicide	9	21	32	71	78
Ingestions of eszopiclone alone of < or =6 and >6 mg differed with respect to the proportion involving suspected attempted suicide (0.0% versus 64.7%), final medical outcome of minor or moderate effect (38.5% versus 67.6%) and management at a healthcare facility (34.6% versus 91.2%).	eszopiclone	attempted suicide	9	14	25	113	130
We present the case of a young woman who presented comatose to our emergency department after attempting suicide by ingesting diazepam and a bottle of antifreeze (ethylene-glycol).	diazepam	suicide	2	126	134	105	112
This evaluation compares the incidences and types of congenital abnormalities observed in exposed children born to mothers who attempted suicide with diazepam alone or in combination with other drugs during pregnancy with their sib controls.	diazepam	suicide	2	150	158	137	144
A 30-year-old female was admitted to our Emergency Room after having ingested 800 mg of amitriptyline in a suicide attempt.	amitriptyline	suicide attempt	2	88	101	107	122
The authors report a case of an electrician who committed suicide by electrocution using a time switch after oral ingestion of diazepam.	diazepam	suicide	9	127	135	58	65
A haloenollactone suicide substrate (HELSS) which inhibits ASCI-PLA2 activity ablated secretagogue-induced insulin secretion from beta TC6-f7 and EP-beta TC6 cells.	insulin	suicide	0	107	114	18	25
A fatality, attributed to a suicidal ingestion of zopiclone and subsequent death by drowning, is described.	zopiclone	suicidal ingestion	2	50	59	28	46
Suicidal overdose of chloroquine is rare.	chloroquine	suicidal overdose	9	21	32	0	17
Untoward effects of bismuth include anemia, which could, in theory, result from suicidal erythrocyte death or eryptosis.	bismuth	suicidal erythrocyte death	0	20	27	80	106
Hemin-induced suicidal erythrocyte death.	hemin	suicidal erythrocyte death	0	0	5	14	40
In conclusion, hemin stimulates suicidal cell death, which may in turn contribute to the clearance of circulating erythrocytes and thus to anemia.	hemin	suicidal cell death	0	15	20	32	51
In conclusion, dicoumarol stimulates suicidal death of erythrocytes by stimulating Ca(2+) entry and subsequent triggering of Ca(2+) dependent cell membrane scrambling.	dicoumarol	suicidal death of erythrocytes	0	15	25	37	67
Stimulation of suicidal death of erythrocytes by rifampicin.	rifampicin	suicidal death of erythrocytes	0	49	59	15	45
In conclusion, exposure of human erythrocytes to rifampicin is followed by suicidal erythrocyte death or eryptosis, an effect at least partially due to increase of cytosolic Ca(2+) concentration and stimulation of ceramide formation.	rifampicin	suicidal erythrocyte death	0	49	59	75	101
Stimulation of suicidal erythrocyte death by fumagillin.	fumagillin	suicidal erythrocyte death	0	45	55	15	41
Fumagillin is at least partially effective by inducing suicidal death or apoptosis.	fumagillin	suicidal death	0	0	10	55	69
Sulindac sulfide stimulates the suicidal death of erythrocytes or eryptosis, an effect paralleled by Ca(2+)-entry, ceramide formation, cell shrinkage and phosphatidylserine-exposure.	sulindac	suicidal death of erythrocytes	0	0	8	32	62
All these cases arrived in coma, after taking an overdose of Orphenadrine in an attempt at suicide.	orphenadrine	suicide	2	61	73	91	98
Triggering of suicidal erythrocyte death by celecoxib.	celecoxib	suicidal erythrocyte death	0	44	53	14	40
In conclusion, celecoxib stimulates suicidal erythrocyte death or eryptosis, an effect partially due to stimulation of Ca2+ entry.	celecoxib	suicidal erythrocyte death	0	15	24	36	62
Stimulation of suicidal erythrocyte death by ribavirin.	ribavirin	suicidal erythrocyte death	0	45	54	15	41
Estramustine-induced suicidal erythrocyte death.	estramustine	suicidal erythrocyte death	0	0	12	21	47
At least in theory, estramustine could cause anemia by stimulation of eryptosis, the suicidal death of erythrocytes.	estramustine	suicidal death of erythrocytes	0	20	32	85	115
Estramustine may trigger suicidal death of cancer cells.	estramustine	suicidal death of cancer cells	0	0	12	25	55
Stimulation of Suicidal Erythrocyte Death by the Antimalarial Drug Mefloquine.	mefloquine	suicidal erythrocyte death	0	68	78	15	41
Clofazimine Induced Suicidal Death of Human Erythrocytes.	clofazimine	Suicidal Death	0	0	11	20	34
Triggering of Suicidal Erythrocyte Death by Ruxolitinib.	ruxolitinib	suicidal erythrocyte death	0	44	55	14	40
In conclusion, bismuth stimulates eryptosis, the suicidal death of erythrocytes.	bismuth	suicidal death of erythrocytes	0	15	22	49	79
The effects of isotretinoin on suicide, social anxiety and obsessive-compulsive symptoms in adolescents with acne have not been sufficiently investigated.	isotretinoin	suicide	9	15	27	31	38
Caffeine inhibits suicidal erythrocyte death.	caffeine	suicidal erythrocyte death	0	0	8	18	44
Side effects of cisplatin include anemia, which, at least in theory, could similarly result from suicidal cell death.	cisplatin	suicidal cell death	0	16	25	97	116
To examine prospectively the relationship of coffee and caffeine intake to risk of death from suicide.	caffeine	suicide	0	56	64	94	101
A strong inverse relationship was similarly found for caffeine intake from all sources and risk of suicide.	caffeine	suicide	9	54	62	99	106
A 59-year-old woman was admitted after a suicidal ingestion of 7200 mg of a sustained-release verapamil preparation.	verapamil	suicidal ingestion	2	94	103	41	59
Hirudin (320 U/mL) or haloenol lactone suicide substrate (10 micromol/L) failed to significantly affect these effects of thrombin.	thrombin	suicide substrate	0	121	129	39	56
Lack of association between suicidal ideation and enhanced platelet 5-HT2A receptor-mediated calcium mobilization in cancer patients with depression.	calcium	suicidal ideation	0	93	100	28	45
5-HT-induced platelet calcium response was also not significantly associated with the severity of suicidal ideation or with the severity of depression assessed by Hamilton Depression Rating Scale and Zung's Self Depression Scale.	calcium	suicidal ideation	0	22	29	98	115
There was no significant differences in 5-HT-induced platelet calcium response between the depressive cancer patients with (n = 8) and without suicidal ideation (n = 16).	calcium	suicidal ideation	0	62	69	143	160
The girl told us she had ingested 10 tablets (3 g-55 mg/kg) of Loftyl (buflomedil) for suicidal intention.	buflomedil	suicidal intention	2	71	81	87	105
The frequencies of chromosomal aberrations and of micronuclei were determined in lymphocyte cultures of 25 patients who attempted suicide with diazepam, 6-12 h, 72 h and 30 days after self-poisoning.	diazepam	suicide	2	143	151	130	137
Cytogenetic effects of diazepam in peripheral lymphocytes of self-poisoned persons.	diazepam	self-poisoned persons	2	23	31	61	82
Thrombin inhibition by the highly selective 'reversible suicide substrate' N-ethoxycarbonyl-D-phenylalanyl-L-prolyl-alpha-azalysine p-nitrophenyl ester.	thrombin	reversible suicide substrate	0	0	8	45	73
Here, we review the unusual inhibition behavior of the highly selective 'reversible suicide substrate' N-ethoxycarbonyl-D-phenylalanyl-L-prolyl-alpha-azalysine p-nitrophenyl ester (Eoc-D-Phe-Pro-azaLys-ONp) targeted to the active center of human alpha-thrombin.	thrombin	reversible suicide substrate	0	252	260	73	101
Enhanced susceptibility to suicidal death of erythrocytes from transgenic mice overexpressing erythropoietin.	erythropoietin	suicidal death of erythrocytes	0	94	108	27	57
Inhibition of suicidal erythrocyte death by nitric oxide.	nitric oxide	suicidal erythrocyte death	0	44	56	14	40
Stimulation of suicidal erythrocyte death by amantadine.	amantadine	suicidal erythrocyte death	0	45	55	15	41
Azathioprine-induced suicidal erythrocyte death.	azathioprine	suicidal erythrocyte death	0	0	12	21	47
Zinc-induced suicidal erythrocyte death.	zinc	suicidal erythrocyte death	0	0	4	13	39
Suicidal erythrocyte death triggered by cisplatin.	cisplatin	suicidal erythrocyte death	0	40	49	0	26
In conclusion, cisplatin triggers suicidal erythrocyte death at least partially by increasing cytosolic Ca2+ activity.	cisplatin	suicidal erythrocyte death	0	15	24	34	60
Cisplatin, a cytotoxic drug for the treatment of cancer, induces suicidal death or apoptosis of nucleated cells.	cisplatin	suicidal death	0	0	9	65	79
However, lithium salt is only the drug that is most efficient in long-term preventive treatment and it also has an anti-suicidal effect.	lithium salt	anti-suicidal effect	3	9	21	115	135
However, due to side effects, duloxetine must be used with caution in patients with fatigue, insomnia, gastrointestinal complaints, headache, cardiovascular disease, bleeding-risk, and in those 24 years of age and younger due to risk of suicidality.	duloxetine	suicidality	1	30	40	237	248
Several differences regarding clinical variables were found between the two groups, but after performing logistic regression analysis, only suicide attempts (p<0.001), the use of serotonin norepinephrine reuptake inhibitors (p=0.041), switch rates (p=0.010), and years spent ill (p=0.022) were significantly associated with the occurrence of at least one mixed episode during follow-up.	norepinephrine	suicide attempts	0	189	203	140	156
Barbiturates were the most frequently used drugs in suicidal attempts.	barbiturates	suicidal attempts	2	0	12	52	69
The elimination of the most discriminating causes of death (alcoholism, accidents, suicide, tuberculosis, etc.)	tuberculosis	suicide	0	92	104	83	90
Drug interactions with macrolide antibiotics: specificity of pseudo-suicide inhibition and induction of cytochrome P-450.	macrolide antibiotics	pseudo-suicide inhibition and induction	0	23	44	61	100
We did not find any depressive symptoms or suicide risk caused by isotretinoin.	isotretinoin	suicide	9	66	78	43	50
Mood changes, depression and suicide risk during isotretinoin treatment: a prospective study.	isotretinoin	suicide	9	49	61	29	36
(BMJ 2010; 341: c5812) aimed to assess suicide risk before, during and after isotretinoin treatment.	isotretinoin	suicide	9	77	89	39	46
Barbiturate prescribing in Malm철 was 40% higher than in Stockholm and 90% higher than in G철teborg, and the frequency of suicide due to barbiturates was three-times higher than in G철teborg.	barbiturates	suicide	9	135	147	120	127
When individual drugs were considered, however, the overall fall was attributable almost exclusively to a fall in suicides using barbiturates, which reflected the decrease in barbiturate prescribing over this time.	barbiturates	suicides	2	129	141	114	122
Two cases of self-inflicted injury, associated with suicide by ingestion of barbiturates, are presented.	barbiturates	suicide	2	76	88	52	59
A polymorphism near the cyclic adenosine monophosphate response element binding protein gene (CREB1) has recently been associated with greater self-reported effort at anger control as well as risk for antidepressant treatment-emergent suicidality in men with major depressive disorder, but its functional effects have not been studied.	antidepressant	suicidality	1	201	215	235	246
Across all disorders, overall suicidality incidence was similar between paroxetine and placebo.	paroxetine	suicidality	9	72	82	30	41
Anticonvulsants, particularly barbiturates, were used in most cases of self poisoning.	barbiturates	self poisoning	0	30	42	71	85
Suicide by chemical agents (roughly one-half being barbiturates) increased in all groups except city nonwhite males, with the greatest increase among white males and suburban white females.	barbiturates	Suicide	2	51	63	0	7
This study provides no evidence that use of isotretinoin is associated with an increased risk for depression, suicide, or other psychiatric disorders.	isotretinoin	suicide	9	44	56	110	117
The relative risk estimate for suicide and attempted suicide was 0.9 (95% confidence interval, 0.3-2.4) when comparing current isotretinoin exposure with nonexposure.	isotretinoin	suicide and attempted suicide	9	127	139	31	60
A cross-sectional survey and cohort analysis of 1,000 patients followed for at least 1 year under naturalistic conditions in the NIMH-funded STEP-BD network revealed no association of paroxetine with suicidality in those less than or at least 21 years of age.	paroxetine	suicidality	9	184	194	200	211
Testosterone has been implicated in suicidality in cross-sectional studies.	testosterone	suicidality	0	0	12	36	47
It is possible that the increased mortality from barbiturates represents a change in fashion in regard to method of suicide.	barbiturates	suicide	2	49	61	116	123
Prevention could be forwarded by the education of physicians and laymen in detecting early signs of depression, in recognizing accident proneness, and in insisting upon legal control of use of barbiturates, a common means of suicide.	barbiturates	suicide	2	193	205	225	232
A case of severe methemoglobinemia and hemolytic anemia following ingestion of 5.6 gm of phenazopyridine with suicidal intent by a 16-year-old woman was successfully treated with intravenous methylene blue.	phenazopyridine	suicidal intent	2	89	104	110	125
A 37-year old male was admitted to the emergency department (ED) after his suicide attempt with 300 mg PO of mirtazapine tablets.	mirtazapine	suicide attempt	2	109	120	75	90
It is concluded that procarbazine (but not MNU) causes a decrease in cellular AGT concentrations by a mechanism additional to suicide repair of O6-meG.	procarbazine	suicide repair	0	21	33	126	140
The physicians used solid or liquid substances, especially barbiturates, as the main method of suicide.	barbiturates	suicide	2	59	71	95	102
Death on the doorstep of a border community - intentional self-poisoning with veterinary pentobarbital.	pentobarbital	intentional self-poisoning	2	89	102	46	72
In Switzerland, right-to-die organisations assist their members with suicide by lethal drugs, usually barbiturates.	barbiturates	suicide	2	102	114	69	76
For example, adults with OUD and cocaine use disorder had the highest odds of all-cause (OR????.393, p????0001) or opioid-related (OR????.890, p????0027) poisoning among those with a drug-specific diagnosis and were most likely to be diagnosed with suicidal ideation (OR????.465, p????0001).	cocaine	suicidal ideation	1	33	40	249	266
Being male and having cocaine identified in the toxicological test were the factors that showed a strong association with abusive alcohol beverage consumption in suicide victims.	cocaine	suicide victims	9	22	29	162	177
Alcohol and cocaine use prior to suspected suicide: Insights from toxicology.	cocaine	suspected suicide	9	12	19	33	50
This study demonstrates a correlation between increasing BAC and likelihood of cocaine use prior to suspected suicide, up to a level consistent with severe intoxication.	cocaine	suspected suicide	9	79	86	100	117
This study investigates whether there is a relationship between alcohol and cocaine use in deaths where suicide by self-injury is the suspected cause of death.	cocaine	suicide	9	76	83	104	111
Purposeless movements of the extremities were disconcerting for Dignitas attendants, who are accustomed to assisting suicide with barbiturates.	barbiturates	suicide	2	130	142	117	124
Suicides are commonly performed with the assistance of right-to-die organisations and the use of a lethal dose of barbiturates prescribed by a participating physician.	barbiturates	Suicides	2	114	126	0	8
Compared to the effect in trials, the estimated hazard ratio for efavirenz on suicidal thoughts/behaviors was attenuated in our target population (trials=2.3, 95%CI: 1.2, 4.4; transported=1.8, 95%CI: 0.90, 4.4), whereas the incidence rate difference was similar (trials=5.1, 95%CI: 1.6, 8.7; transported=5.4, 95%CI: -0.4, 11.4).	efavirenz	suicidal thoughts/behaviors	9	65	74	78	105
Assessments of suicidality in double-blind, placebo-controlled trials of ziprasidone.	ziprasidone	suicidality	9	73	84	15	26
Ketamine brings hope for effective management of chronic pain in the absence of opioids, and decreasing suicidal ideations, however, its persistence as a recreational drug for its hallucinogenic properties remains.	ketamine	suicidal ideations	3	0	8	104	122
Suicidality was not assessed systematically in all RCTs reviewed, but did not appear to be elevated over placebo in escitalopram RCTs.	escitalopram	Suicidality	9	116	128	0	11
Suicide is usually committed with a lethal dose of barbiturates prescribed by a physician.	barbiturates	Suicide	2	51	63	0	7
Forensic investigations revealed the cause of death as being a pentobarbital intoxication and the circumstances favoured the hypothesis of a genuine suicide.	pentobarbital	suicide	9	63	76	149	156
The history and toxicological findings of a suicidal case involving injection of a veterinarian barbiturate euthanasia agent (Vetanarcol containing pentobarbital are presented.	pentobarbital	suicidal case	9	148	161	44	57
The Swiss "Right-to-Die"-society EXIT enables assisted suicide by providing terminally ill members with a lethal dosage of barbiturates on request.	barbiturates	suicide	2	123	135	55	62
The first case involves assisted suicide by ingestion of prescribed barbiturates, the second involves withdrawal of artificial nutrition and hydration, and the third involves a decision to stop eating and drinking.	barbiturates	suicide	2	68	80	33	40
The results of the forensic investigations conducted in the cases presented here are in agreement with the scenario described in the reports of the Exit Association, namely, suicide by massive ingestion of pentobarbital.	pentobarbital	suicide	2	206	219	174	181
This was mainly due to a decrease in suicides by barbiturate poisoning, which closely followed a decrease in sales of barbiturates.	barbiturates	suicides	9	118	130	37	45
Triggering of Suicidal Erythrocyte Death by Topotecan.	topotecan	suicidal erythrocyte death	0	44	53	14	40
Bradyarrhythmia due to mirtazapine overdose: A case of serious adverse event in a suicidal patient.	mirtazapine	suicidal patient	9	23	34	82	98
In a multivariate logistic regression analysis, increasing age, larger amount of exposure, longer elapsed time to presentation, attempted suicide, receipt of atropine therapy, and being exposed in certain calendar years were positively associated with the severity of poisoning following oral GlySH exposure.	atropine	attempted suicide	9	158	166	128	145
Furthermore, it is shown using mass analyses that meropenem acts as a suicide inhibitor of LdtMt2.	meropenem	suicide inhibitor	0	50	59	70	87
Despite the widespread use, suicidal ingestion of isoniazid is a rare condition in Turkey.	isoniazid	suicidal ingestion	2	50	59	28	46
This meta-analysis examined suicide-related events in the acute phases of double-blind, placebo-controlled atomoxetine trials in pediatric and adult patients with attention-deficit/hyperactivity disorder (ADHD).	atomoxetine	suicide-related events	9	107	118	28	50
New antibiotics were shown to either interfere with the natural dynamics and functions of FtsZ during the cell cycle or to activate a bacterial protease to degrade FtsZ and thus bring about bacterial death in a suicidal manner.	antibiotics	suicidal manner	0	4	15	211	226
Most reported cases of isoniazid-induced convulsive seizures occurred as a result of an overdose due to attempted suicide.	isoniazid	attempted suicide	2	23	32	104	121
The suicide plasmid can be excised from the chromosome via selection in the absence of antibiotics, thus allowing transient inactivation of the mismatch repair system during genome engineering.	antibiotics	suicide plasmid	0	87	98	4	19
Upon discontinuation of ertapenem, the patient rapidly improved over the next 72 hours, including return to baseline mentation and absence of any suicidal thoughts.	ertapenem	suicidal thoughts	1	24	33	146	163
Quinolone antibiotics and suicidal behavior: analysis of the World Health Organization's adverse drug reactions database and discussion of potential mechanisms.	Quinolone antibiotics	suicidal behavior	9	0	21	26	43
The frequency of combined suicidal behavior or ideation with atomoxetine treatment was 0.37% in pediatric patients (vs. 0.07% with placebo) and 0.11% in adults (vs. 0.12% with placebo) and the risk compared with placebo was not statistically significant (MHRR=1.57; p=0.42 and MHRR=0.96; p=0.96, respectively).	atomoxetine	suicidal behavior or ideation	9	61	72	26	55
棺-lactam antibiotics act as suicide substrates of transpeptidases responsible for the last cross-linking step of peptidoglycan synthesis in the bacterial cell wall.	棺-lactam antibiotics	suicide substrates	0	0	20	28	46
CASE REPORT A young man in his thirties with a history of asthma, chronic alcoholism, methamphetamine intravenous drug abuse (IVDA), and non-compliant insulin-dependent diabetes mellitus (IDDM) presented to an emergency department with suicidal ideation.	methamphetamine	suicidal ideation	9	86	101	236	253
How DNA-damaging antitumor antibiotics producing actinobacteria avoid suicide is the theme of the current review which illustrates the different strategies developed for self-resistance such as toxin sequestration, efflux, modification, destruction, target repair/protection, or stochastic activity.	antibiotics	suicide	0	27	38	70	77
The patient was treated with antibiotics and both depression and suicidal ideations resolved postoperative day 5.	antibiotics	suicidal ideations	3	29	40	65	83
Apart from its animal teratogenic potential, and moderate neuropsychiatric adverse events associated with its use, efavirenz has recently been associated with an increased risk of suicidality when compared with other antiretroviral drugs.	efavirenz	suicidality	9	115	124	180	191
There was no evidence of increased risk for suicidal behavior in atomoxetine-treated pediatric or adult patients.	atomoxetine	suicidal behavior	9	65	76	44	61
Meta-analysis of suicide-related behavior or ideation in child, adolescent, and adult patients treated with atomoxetine.	atomoxetine	suicide-related behavior or ideation	9	108	119	17	53
This study examined the gene expression levels of glutamate receptors in post-mortem noradrenergic LC neurons from subjects with MDD (most died by suicide) and matched psychiatrically normal controls.	glutamate	suicide	0	50	59	147	154
Although several studies have investigated possible associations between norepinephrine neurotransmitter transporter gene (SLC6A2) polymorphisms and depression, few studies have examined associations between SLC6A2 polymorphisms and suicide.	norepinephrine	suicide	0	73	87	233	240
Association between norepinephrine transporter gene (SLC6A2) polymorphisms and suicide in patients with major depressive disorder.	norepinephrine	suicide	0	20	34	79	86
More recently, increasing experimental or clinical data and modern ideas suggest that human's genetic factors also play indispensable roles in resulting neural side effects of a drug, especially in antidepressant-induced suicide and antibiotics-induced hearing loss.	antibiotics	suicide	1	233	244	221	228
A 25-year-old, previously healthy woman was transferred to our Poison Department 3 days after suicidal injection of malathion.	malathion	suicidal injection	2	116	125	94	112
A large, well-reported retrospective cohort study attempted to clarify the potential link between isotretinoin and depression/suicide.	isotretinoin	suicide	9	98	110	126	133
This suggests that patients with severe acne with a history of attempted suicide should not automatically be refused isotretinoin.	isotretinoin	attempted suicide	9	117	129	63	80
Atropine autoinjector use as a suicidal gesture.	atropine	suicidal gesture	2	0	8	31	47
A 33-year-old female ingested an unknown quantity of malathion in a suicide attempt.	malathion	suicide attempt	2	53	62	68	83
Self-poisoning with the beta-blocker bisoprolol.	bisoprolol	Self-poisoning	2	37	47	0	14
We aimed to assess suicidality risk amongst people who had had anti-N-methyl-D-aspartate receptor (NMDAR) encephalitis.	encephalitis	suicidality	0	106	118	19	30
Transposon Tn4431 containing a promoterless lux operon from Vibrio fischeri and a tetracycline-resistance gene was introduced on the suicide vector pUCD623.	tetracycline	suicide vector	0	82	94	133	147
We describe a series of cases of manic psychosis that developed in a 1-year period (2003) in association with isotretinoin treatment and resulted in suicidality and progression to long-standing psychosis.	isotretinoin	suicidality	9	110	122	149	160
There were no statistically significant differences between sertraline and placebo in any of the individual categories or combined suicidality risk category across all performed analyses.	sertraline	suicidality	9	60	70	131	142
In addition, he took a toxic dose of levomepromazine in order to commit suicide.	levomepromazine	suicide	2	37	52	72	79
Isotretinoin (Accutane) ranks in the top 10 of the US Food and Drug Administration's database of drugs associated with reports of depression and suicide attempts.	isotretinoin	suicide attempts	9	0	12	145	161
Although there have been case reports suggesting a relationship between treatment with the acne medication isotretinoin and the development of depression and suicide, this topic remains controversial.	isotretinoin	suicide	1	107	119	158	165
Forensic pathological significance of black thyroid may arise from the fact that hypothyroidism has been occasionally associated with minocycline-related black thyroid and that hypothyroidism may contribute to the development of depressive disorders (and thus, in given cases, may be responsible for suicide attempts).	minocycline	suicide attempts	9	134	145	300	316
A 25-year-old, 54-kg Hispanic man who had recently started multidrug therapy for pulmonary tuberculosis presented in status epilepticus after ingesting 9 g of isoniazid in a suicide attempt.	isoniazid	suicide attempt	2	159	168	174	189
The ultimate source of many of these genes is almost certainly the actinomycetes that make the antibiotics and therefore need self-protective mechanisms to avoid suicide.	antibiotics	suicide	0	95	106	162	169
A 25-year-old man was admitted in a comatose state with seizures after a suicide attempt with slow-release carbamazepine.	carbamazepine	suicide attempt	2	107	120	73	88
Since the introduction of isotretinoin to the market, many adverse psychiatric effects, including depression, anxiety and suicide attempts were reported.	isotretinoin	suicide attempts	1	26	38	122	138
Rather than directly interfering with a vital bacterial pathway, these antibiotics act by triggering the bacterial toxin-antitoxin chromosomal module mazEF, thereby causing the bacteria to commit suicide.	antibiotics	suicide	0	71	82	196	203
Inactivation of GlgE causes accumulation of a toxic phosphosugar intermediate, maltose 1-phosphate, which drives the bacilli into a suicidal self-poisoning cycle that elicits a complex stress profile, eventually resulting in DNA damage and death of M. tuberculosis.	tuberculosis	suicidal self-poisoning	0	252	264	132	155
Prescribers may wish to exercise caution when administering escitalopram to patients who have suicidal ideations and depression.	escitalopram	suicidal ideations	9	60	72	94	112
The gene deletion strategy employed a suicide vector carrying wild-type rpsL and used streptomycin for counterselection.	streptomycin	suicide vector	0	86	98	38	52
To quantify the risk of suicidality and violence when selective serotonin and serotonin-norepinephrine reuptake inhibitors are given to adult healthy volunteers with no signs of a mental disorder.	selective serotonin and serotonin-norepinephrine reuptake inhibitors	suicidality	9	54	122	24	35
In order to identify which of the seven histidine residues in the native enzyme are required for inactivation, the kinetic properties of phosphotriesterase mutants with this suicide substrate were examined in detail.	histidine	suicide substrate	0	40	49	174	191
The red flags raised by the 1990 clinical reports of increased suicidality associated with treatment with the selective serotonin reuptake inhibitor (SSRI) fluoxetine were followed by anecdotal reports of similar symptoms with other antidepressants of the same class.	fluoxetine	suicidality	1	156	166	63	74
The patient developed severe restlessness and de novo suicidal ideation approximately 1 week after the dosage of fluoxetine was doubled, 1 year on from when the drug was first introduced.	fluoxetine	suicidal ideation	1	113	123	54	71
Attempted suicide with acepromazine maleate: a case report.	acepromazine maleate	Attempted suicide	2	23	43	0	17
1.25 g acepromazine maleate was consumed by a young woman in an unsuccessful suicide attempt.	acepromazine	suicide attempt	2	7	19	77	92
Gas chromatographic identification and quantification of hydroxyzine: application in a fatal self-poisoning.	hydroxyzine	self-poisoning	0	57	68	93	107
However, it was demonstrated that intervening variables such as stress due to hospital admission, drug withdrawal, suicidal turmoil, weight loss, as well as a low dexamethasone plasma level, enhance the rate of abnormal DST results in psychiatric in-patients, regardless of their diagnostic classification.	dexamethasone	suicidal turmoil	0	163	176	115	131
Of 49 newly hospitalized patients who met Research Diagnostic Criteria for primary unipolar depression and were given the dexamethasone suppression test (DST), significantly more patients admitted for suicide attempts than nonsuicidal patients had abnormal DSTs.	dexamethasone	suicide attempts	0	122	135	201	217
The dexamethasone suppression test in suicidal patients with unipolar depression.	dexamethasone	suicidal patients	0	4	17	38	55
Suicide and the dexamethasone suppression test in unipolar depression.	dexamethasone	Suicide	0	16	29	0	7
Both groups experienced significant and comparable improvements in depressive symptoms, suicidal ideation, and anxiety with repeated ketamine infusions.	ketamine	suicidal ideation	3	133	141	88	105
The dexamethasone suppression test and suicidal patients.	dexamethasone	suicidal patients	0	4	17	39	56
In the present study, we evaluated whether changes in sleep symptoms mediated the anti-depressive and/or anti-suicidal effects of IV ketamine and whether improvement in sleep correlated with a higher likelihood of achieving response or remission.	ketamine	anti-suicidal effects	9	133	141	105	126
This study aimed to assess the effect of a single infusion of intravenous (IV) ketamine on suicidal ideation in patients with treatment-resistant depression (TRD).	ketamine	suicidal ideation	9	79	87	91	108
The mean suicide scores of these groups differed significantly from each other on day 30; the IV ketamine group had a lower mean score than controls (2.03짹1.59혻vs. 3.00짹1.41, t-test p혻=혻0.049; Hedges' g 0.71).	ketamine	suicide scores	9	97	105	9	23
A single infusion of IV ketamine might have a role as an adjunct to standard treatments in patients with TRD and suicidal ideation.	ketamine	suicidal ideation	3	24	32	113	130
The study is concerned with determining the impact of World War I, the great Influenza Epidemic, and the prohibition experiment on suicide.	influenza	suicide	0	77	86	131	138
The effect of single administration of intravenous ketamine augmentation on suicidal ideation in treatment-resistant unipolar depression: Results from a randomized double-blind study.	ketamine	suicidal ideation	9	51	59	76	93
Computerized-Adaptive vs. Traditional Ratings of Depression and Suicidal Thoughts: An Assay Sensitivity Pilot Study in a Ketamine Clinical Trial.	ketamine	Suicidal Thoughts	9	121	129	64	81
In 1998, the 10 leading causes of death in the United States were, respectively, heart disease and cancer followed by stroke, chronic obstructive pulmonary disease, accidents (unintentional injuries), pneumonia and influenza, diabetes, suicide, kidney diseases, and chronic liver disease and cirrhosis.	influenza	suicide	0	215	224	236	243
Causes of death with outstandingly high mortality in Agincourt were violent deaths (homicide and suicide), accidents (road traffic accidents and household accidents), certain infectious diseases (HIV/AIDS, tuberculosis, diarrhea and dysentery), certain chronic diseases (cancer of genital organs, liver cirrhosis, gastrointestinal hemorrhage, maternal mortality, epilepsy, acute rheumatic fever, and…	tuberculosis	suicide	0	206	218	97	104
Do sleep changes mediate the anti-depressive and anti-suicidal response of intravenous ketamine in treatment-resistant depression?	ketamine	anti-suicidal response	3	87	95	49	71
In new findings in over 300 bipolar patients, latency from illness onset to lithium maintenance averaged 8.3 years (from 11.0 years in women with bipolar II disorder to 6.9 years in men with bipolar I disorder), but half of all suicidal acts occurred in the first 7.5 of 18.3 years at risk.	lithium	suicidal acts	9	76	83	228	241
A 20-year-old woman presented with severe agitation, tremor, and vomiting approximately 1-2 h after suicidal ingestion of concentrated caffeine (powder and tablets).	caffeine	suicidal ingestion	2	135	143	100	118
The Authors describe a rare case of suicide in a 31-year-old woman, due to oral ingestion of lidocaine; the histological and toxicological findings are discussed to provide useful information to the present experience with this particular modality of death.	lidocaine	suicide	9	93	102	36	43
A 28-yr-old woman was admitted to hospital after a suicide attempt in which she had taken 5600 mg verapamil.	verapamil	suicide attempt	2	98	107	51	66
In depressed patients, there is evidence that the association between CSF 5-HIAA and corticosteroids is in contrast to findings in depressed suicidal patients.	corticosteroids	suicidal patients	0	85	100	141	158
In addition to these remarkable actions, ketamine has proven effective for the treatment of suicidal ideation.	ketamine	suicidal ideation	3	41	49	92	109
In vitro drug sensitivity studies of CFUc in chronic myelocytic leukemia: I. Suicide indices and busulfan sensitivity determinations during the chronic phase.	busulfan	Suicide indices	9	97	105	77	92
Serial clonogenicity studies employing an agar CFUc culture assay are being performed on cells from CML patients to determine if clonal growth, 3HTdR suicide indices (SI) and in vitro busulfan sensitivity are of prognostic significance in predicting blastic transformation.	busulfan	suicide	0	184	192	150	157
All patients had taken diphenhydramine with suicidal intent.	diphenhydramine	suicidal intent	2	23	38	44	59
We present a unique instance where a pediatric patient attempted suicide by self-injecting crushed diphenhydramine (Benadryl) capsules into her central venous catheter.	crushed diphenhydramine (Benadryl) capsules	suicide	2	91	134	65	72
Complex suicide with homemade nicotine patches.	nicotine	suicide	9	30	38	8	15
Dexamethasone suppression test (DST) in relation to depressive somatic and suicidal manifestations.	dexamethasone	suicidal manifestations	0	0	13	75	98
In order to examine the hypothesis that abnormal adrenocortical function is associated with suicidal behavior, morning and afternoon plasma cortisols and 1-mg dexamethasone suppression tests (DSTs) were performed in 65 patients with primary major depressive disorder.	dexamethasone	suicidal behavior	0	159	172	92	109
In addition, the 51-year-old suicide victim took a lethal dose of diphenhydramine.	diphenhydramine	suicide victim	2	66	81	29	43
This paper presents an exceptional complex suicide in which nicotine was applied in the form of self-made patches soaked with an extraction from fine-cut tobacco.	nicotine	suicide	2	60	68	43	50
We describe a 24-year-old multimorbid female who presented to the emergency department with rapid onset ascending sensorimotor paralysis, complicated by respiratory and cardiac arrest, found to have fatal levels of fluoxetine by toxicological analysis, not taken in a suicidal act.	fluoxetine	suicidal act	0	215	225	268	280
We report a case of a 43-year-old female who presented to the emergency department one hour after ingesting approximately 150 tablets of diphenhydramine in a suicide attempt.	diphenhydramine	suicide attempt	2	137	152	158	173
To describe trends in abuse, misuse, and suicide attempts involving diphenhydramine (DPH).	diphenhydramine	suicide attempts	9	68	83	41	57
In this study, the dexamethasone suppression test (DST) and 2 rating scales, the 'Echelle d'Evaluation de Risque Suicidaire' and the Pierce modified form of the Suicide Intent Scale, were administered to a group of 37 subjects admitted to the general hospital of Padua for suicide attempts.	dexamethasone	suicide attempts	0	19	32	273	289
Assessment of severity of suicide attempts. A trial with the dexamethasone suppression test and 2 rating scales.	dexamethasone	suicide attempts	0	61	74	26	42
A 78-year-old woman committed double suicide with a bolus injection of 1 g of lidocaine hydrochloride.	lidocaine hydrochloride	suicide	2	78	101	37	44
Suicide due to oral ingestion of lidocaine: a case report and review of the literature.	lidocaine	Suicide	9	33	42	0	7
The top ten causes of death for white male physicians were essentially the same as those of the general population, although they were more likely to die from cerebrovascular disease, accidents, and suicide, and less likely to die from chronic obstructive pulmonary disease, pneumonia/influenza, or liver disease than were other professional white men.	influenza	suicide	0	285	294	199	206
The incidence of death in the spinal cord injured, from septicaemia, pneumonia and influenza, diseases of the urinary uystem and suicide, are significantly higher than in the general population.	influenza	suicide	0	83	92	129	136
Immigrants showed significantly lower risks of mortality from cardiovascular diseases, lung and prostate cancer, chronic obstructive pulmonary diseases, cirrhosis, pneumonia and influenza, unintentional injuries, and suicide but higher risks of mortality from stomach and brain cancer and infectious diseases.	influenza	suicide	0	178	187	217	224
The same is true for mortality from cardiovascular diseases, pneumonia and influenza, motor vehicle accidents and suicides, but not for necessarily for other specific mortality causes.	influenza	suicides	0	75	84	114	122
This has been attributed to causes such as influenza, austerity policies and deaths of despair (drugs, alcohol and suicide).	influenza	suicide	0	43	52	115	122
Reports of serious neuropsychiatric events (NPEs), specifically suicide/suicide attempts, following the use of oseltamivir have led to public concerns.	oseltamivir	suicide/suicide attempts	2	111	122	64	88
The estimated premature death rate attributable to transportation-related noise was also comparable to the death rate caused by suicide, influenza, or pneumonia in the US.	influenza	suicide	0	137	146	128	135
The following review discusses these methodological innovations in light of recent research using the N-methyl-D-aspartate (NMDA) receptor antagonist ketamine, which has been associated with rapid effects on suicidal thoughts.	ketamine	suicidal thoughts	9	150	158	208	225
We hope that "lessons learned" from the ketamine literature will provide a blueprint for all researchers evaluating rapid-acting treatments for suicidal thoughts, whether pharmacologic or psychotherapeutic.	ketamine	suicidal thoughts	9	40	48	144	161
Clinical trials for rapid changes in suicidal ideation: Lessons from ketamine.	ketamine	suicidal ideation	9	69	77	37	54
Moreover, ketamine therapy is gaining ground as an intervention for patients with treatment-resistant depression and individuals who have depression with serious suicidal ideation.	ketamine	suicidal ideation	3	10	18	162	179
Psychiatric side effects of oseltamivir can result in accident-proneness and suicide.	oseltamivir	suicide	1	28	39	77	84
Fluctuations in influenza-like illness epidemics and suicide mortality: A time-series regression of 13-year mortality data in South Korea.	influenza	suicide mortality	0	16	25	53	70
There was a significant positive relationship between ILI and suicide mortality after 2009, when a novel influenza A(H1N1)pdm09 virus provoked a worldwide pandemic.	influenza	suicide mortality	0	105	114	62	79
Recent studies have indicated that long-term lithium treatment reduces the expected suicidal activity and overall mortality of patients with affective disorders.	lithium	suicidal activity	3	45	52	84	102
The association between ILI and suicide mortality increased significantly up to 8 weeks post-influenza diagnosis.	influenza	suicide mortality	0	93	102	32	49
Weekly suicide mortalities and influenza-like illness (ILI) were analyzed using time series regression.	influenza	suicide mortalities	0	31	40	7	26
We explored the association between influenza epidemic and suicide mortality rates in a large population using a time-series regression of 13-year mortality data in South Korea.	influenza	suicide mortality rates	0	36	45	59	82
We found no evidence of short-term or long-term association between influenza death rates and suicide death rates across three 20th century pandemics.	influenza	suicide death rates	0	68	77	94	113
Further suicide rate reduction requires evaluating newer approaches, such as electronic health record-derived algorithms, Internet-based screening methods, ketamine's potential benefit for preventing attempts, and passive monitoring of acute suicide risk change.	ketamine	suicide rate	3	156	164	8	20
Ketamine, a Glutamate modulator and a rapidly acting antidepressant with anti-suicidal properties, might offer relief.	ketamine	anti-suicidal properties	3	0	8	73	97
Evaluation of single, fixed-dosed intranasal ketamine for acute suicidal ideation in the emergency department.	ketamine	suicidal ideation	3	45	53	64	81
Between August 2016 and April 2018, 30 eligible suicidal subjects, scheduled for psychiatric hospitalization, independently of their psychiatric diagnosis, were randomized to intranasal ketamine 40?뎜g or saline placebo.	ketamine	suicidal subjects	3	186	194	48	65
Studies examining the association between use of oseltamivir and neuropsychiatric events (including suicide) among children have had mixed findings and have been limited by small sample size, reliance on older data, and potential confounding.	oseltamivir	suicide	9	49	60	100	107
Attempted suicide with verapamil.	verapamil	Attempted suicide	2	23	32	0	17
We identified 21,407 suicide-related events during this study period, 251 of which were in oseltamivir-exposed children.	oseltamivir	suicide-related events	9	91	102	21	43
Future research should aim to assess the longitudinal efficacy of ketamine in patients with baseline suicidality.	ketamine	suicidality	9	66	74	101	112
Five disparities that are worsening were identified for targeted interventions, mainly for males (firearm-related death and suicide) and American Indians (diabetes death and influenza/pneumonia death), but also for white non-Hispanics (drug-related death).	influenza	suicide	0	174	183	124	131
The European Medicines Agency has described 2 deaths, both attributed to suicide, in adolescents aged 14 and 17 who were taking oseltamivir.	oseltamivir	suicide	9	128	139	73	80
Cause-specific SMRs were markedly elevated for urogenital diseases, suicide, pneumonia/influenza, urogenital cancer, and diseases of the digestive system.	influenza	suicide	0	87	96	68	75
Hospice utilization was lowest for conditions leading to rapid or unexpected death, such as accidents and suicide (0%), influenza and pneumonia (3%), and sepsis (6%).	influenza	suicide	0	120	129	106	113
Numerous clinical trials have reported that intravenous (IV) ketamine demonstrates rapid antidepressant and anti-suicidal effects in patients with treatment-resistant depression (TRD).	ketamine	anti-suicidal effects	3	61	69	108	129
Serious adverse events were reported by 2.6% and 1.3% of escitalopram and placebo patients, respectively, and incidence of suicidality was similar for both groups.	escitalopram	suicidality	9	57	69	123	134
Septicemia, influenza/pneumonia, and suicide were the leading causes of death in tetraplegics, whereas ischemic heart disease, neoplasms, and septicemia were the leading causes of death in paraplegia.	influenza	suicide	0	12	21	37	44
In this large national cohort study, patients with bipolar disorder died prematurely from multiple causes, including cardiovascular disease, diabetes, COPD, influenza or pneumonia, unintentional injuries, and suicide.	influenza	suicide	0	157	166	209	216
Patients with bipolar disorder had increased mortality from cardiovascular disease, diabetes mellitus, chronic obstructive pulmonary disease (COPD), influenza or pneumonia, unintentional injuries, and suicide for both women and men and cancer for women only.	influenza	suicide	0	149	158	201	208
Statistically significant higher mortality compared to US white mortality rates was observed for nine of the ten leading causes of AN/AI mortality (cancer, unintentional injury, suicide, alcohol abuse, chronic obstructive pulmonary disease [COPD], cerebrovascular disease, chronic liver disease, pneumonia/influenza, homicide).	influenza	suicide	0	306	315	178	185
Results from esketamine trials did not demonstrate antisuicidal effects, as between-group differences were not found.	esketamine	antisuicidal effects	9	13	23	51	71
Causes of death contributing most to the increasing rural-urban disparity and higher rural mortality include heart disease, unintentional injuries, COPD, lung cancer, stroke, suicide, diabetes, nephritis, pneumonia/influenza, cirrhosis, and Alzheimer's disease.	influenza	suicide	0	215	224	175	182
HR for influenza was 3.36 (1.32-8.58) and for suicide 1.49 (1.03-2.17).	influenza	suicide	0	7	16	46	53
Depression was associated with a higher hazard of three-year mortality from heart disease, respiratory illness, cerebrovascular disease, accidents, diabetes, nephritis, influenza, Alzheimer's disease, septicemia, suicide, Parkinson's disease, and hypertension.	influenza	suicide	0	169	178	213	220
In 2010, the API-non-Hispanic black disparity was largest for heart disease, malignant neoplasms, cerebrovascular diseases, and nephritis; the API-American Indian/Alaska Native disparity was largest for unintentional injury, diabetes mellitus, influenza and pneumonia, and suicide; and the API-non-Hispanic white disparity was largest for chronic lower respiratory diseases and Alzheimer disease.	influenza	suicide	0	244	253	273	280
After an average follow-up of 14.1 years, adjusted mortality risk for a 2-hour/day increase in TV viewing was significantly higher for the following causes of death (HR [95% CI]): cancer (1.07 [1.03, 1.11]); heart disease (1.23 [1.17, 1.29]); chronic obstructive pulmonary disease (1.28 [1.14, 1.43]); diabetes (1.56 [1.33, 1.83]); influenza/pneumonia (1.24 [1.02, 1.50]); Parkinson disease (1.35 [1…	influenza	suicide	0	332	341	451	458
Here, we report a case of a 22-year-old male who complained of mood swings, suicidal feelings, auditory hallucinations, memory deterioration, and insomnia after taking oseltamivir.	oseltamivir	suicidal feelings	1	168	179	76	93
Competing risk regression showed that bipolar disorder was associated with increased hazard of death by suicide, accidents, pneumonia or influenza, and diseases of the liver and digestive system.	influenza	suicide	0	137	146	104	111
The Relationship Between Oseltamivir and Suicide in Pediatric Patients.	oseltamivir	Suicide	9	25	36	41	48
We describe a case of a patient with major depressive disorder (MDD) and acute suicidality who achieved rapid remission following three treatments with intranasal racemic ketamine.	ketamine	suicidality	9	171	179	79	90
Single, Fixed-Dose Intranasal Ketamine for Alleviation of Acute Suicidal Ideation. An Emergency Department, Trans-Diagnostic Approach: A Randomized, Double-Blind, Placebo-Controlled, Proof-of-Concept Trial.	ketamine	Suicidal Ideation	3	30	38	64	81
Based on the autopsy, histologic findings and toxicological results of anaphylactic shock associated with ketorolac self-administration was assumed to be the underlying pathophysiological mechanism of death and the manner, suicide.	ketorolac	suicide	1	106	115	223	230
We report here the first suicide case involving a 45 year-old farmer man who intentionally self-injected C5SUN(짰), containing chlormequat and choline.	choline	suicide case	2	142	149	25	37
Prolactin response to D-fenfluramine and suicidal behavior in depressed patients.	D-fenfluramine	suicidal behavior	9	22	36	41	58
Subjects who received buprenorphine were more likely to have a history of suicide ideation (34% versus 12% p<0.05) compared to subjects who received symptomatic treatment(s) and were less likely to present with a gastrointestinal complaint (9% versus 25% p<0.05).	buprenorphine	suicide ideation	9	22	35	74	90
After adjustment for time since first injection, individuals perceiving their prescribed dosage as inadequate (OR=2.6 95%CI[1.2-5.7]) and those reporting a history of suicide ideation or attempt (OR=2.7 95%CI[1.1-7.0]) had approximately a three-fold higher risk of injecting buprenorphine.	buprenorphine	suicide ideation or attempt	9	275	288	167	194
Vasopressin-neurophysin and DST in major depression: relationship with suicidal behavior.	vasopressin	suicidal behavior	0	0	11	71	88
The threshold of 5 microg/dl for cortisol levels measured at 08:00 a.m. or 4:00 p.m. following dexamethasone at 11:00 p.m. to define the DTS nonsuppression was derived as being optimal for the separation of melancholia and nonmelancholic conditions rather than the prediction of suicide.	dexamethasone	suicide	0	95	108	279	286
After adjusting for demographic variables and lifetime use of other substances: current amphetamine users and former injectors showed an increased likelihood of having medical illnesses and hospitalizations; current injectors had elevated odds of suicidal thoughts or attempts; current noninjectors exhibited elevated odds of anxiety, cognitive impairment, and violent behaviors; and former noninjec…	amphetamine	suicidal thoughts or attempts	1	88	99	247	276
Bivariate analyses indicated elevated rates of psychiatric problems (depression, anxiety, hallucinations, cognitive impairment, violence, suicidal thoughts/attempts) and medical illnesses (dermatological, hepatic, cardiovascular, respiratory, neurological, seizure, allergy conditions) among amphetamine users.	amphetamine	suicidal thoughts/attempts	1	292	303	138	164
ROC analysis of dexamethasone suppression test threshold in suicide prediction after attempted suicide.	dexamethasone	attempted suicide	0	16	29	85	102
Several drug packages, including Subutex (high-dose buprenorphine, as sublingual tablets) boxes, were found near the corpse of a 25-year-old male drug addict, who apparently had committed suicide.	buprenorphine	suicide	2	52	65	188	195
Most prospective studies of HPA axis have found that non-suppressors in the dexamethasone suppression test (DST) are more likely to commit suicide during the follow-up.	dexamethasone	suicide	0	76	89	139	146
The anti-suicidal potential of buprenorphine: a case report.	buprenorphine	anti-suicidal potential	3	31	44	4	27
To our knowledge, this is the first case report to describe the possible anti-suicidal effect of sublingual buprenorphine.	buprenorphine	anti-suicidal effect	3	108	121	73	93
We describe how an understanding of these fundamental emotional circuits can promote the development of novel antidepressive therapeutics--(i) low-dose buprenorphine to counteract depression and suicidal ideation emanating from too much psychic pain (Panic overarousal), (ii) direct stimulation of the Seeking system to counteract amotivational dysphoria, and (iii) the discovery and initial clinica…	buprenorphine	suicidal ideation	3	152	165	195	212
Ultra-Low-Dose Buprenorphine as a Time-Limited Treatment for Severe Suicidal Ideation: A Randomized Controlled Trial.	buprenorphine	Suicidal Ideation	3	15	28	68	85
We report a rare case of Alprazolam poisoning presented with coma and respiratory depression in a young girl with positive family history of suicidal attempts by her father, mother and sister.	alprazolam	suicidal attempts	9	25	35	141	158
Severely suicidal patients without substance abuse were randomly assigned to receive either buprenorphine or placebo (in a 2:1 ratio), in addition to their ongoing individual treatments.	buprenorphine	suicidal patients	9	92	105	9	26
The authors tested the efficacy and safety of very low dosages of sublingual buprenorphine as a time-limited treatment for severe suicidal ideation.	buprenorphine	suicidal ideation	3	77	90	130	147
The Efficacy of Buprenorphine in Major Depression, Treatment-Resistant Depression and Suicidal Behavior: A Systematic Review.	buprenorphine	Suicidal Behavior	3	16	29	86	103
Buprenorphine in the treatment of non-suicidal self-injury: a case series and discussion of the literature.	buprenorphine	non-suicidal self-injury	0	0	13	34	58
The case of a 55-year-old man who attempted suicide by ingesting <100?뎜L of 28% sodium chlorite solution is presented.	sodium chlorite	suicide	2	80	95	44	51
The patient was known to have ingested 10 g of sodium chlorite in a suicide attempt.	sodium chlorite	suicide attempt	2	47	62	68	83
Regression analyses showed the 11 p.m. post-dexamethasone value to be predictive of suicide (t=2.05, p=0.048).	dexamethasone	suicide	0	44	57	84	91
Here, we report on the feasibility of isolating, and the safety of infusing, autologous CD8(+) cytolytic T lymphocyte clones co-expressing CE7R and the selection-suicide expression enzyme HyTK in children with recurrent/refractory neuroblastoma.	autologous	selection-suicide expression enzyme	0	77	87	152	187
Furthermore, using metanephroi from transgenic ER-E2F1 suicide-inducible mice, the xenotissue component could be eliminated, leaving autologous EPO-producing tissue.	autologous	suicide-inducible mice	0	133	143	55	77
In this study, free circulating mtDNA was quantified in plasma samples from 37 suicide attempters, who had undergone a dexamethasone suppression test (DST), and 37 healthy controls.	dexamethasone	suicide attempters	2	119	132	79	97
Although the dexamethasone suppression test (DST) has limited use as a biomarker of depression given inadequate sensitivity and specificity, it marks prospective risk for suicide among adults.	dexamethasone	suicide	0	13	26	171	178
In the case-control study, relapses were more frequent among patients who committed suicide after autologous HSCT (37% versus 18%; P < .0001).	autologous	suicide	9	98	108	84	91
We report a case of a suicide attempt in a young male, where ingestion of antihistamine pheniramine maleate was complicated by nontraumatic rhabdomyolysis and oliguric acute renal failure.	pheniramine	suicide attempt	2	88	99	22	37
The clinical course is described of a patient who took an overdose of 15 mg of digoxin in a suicidal attempt.	digoxin	suicidal attempt	2	79	86	92	108
We describe a case of noncardiogenic pulmonary edema without refractory hypotension and bradycardia after ingestion of 500 milligram amlodipine with suicidal intent.	amlodipine	suicidal intent	2	133	143	149	164
Post-dexamethasone cortisol, self-inflicted injury, and suicidal ideation among depressed adolescent girls.	dexamethasone	suicidal ideation	0	5	18	56	73
Hypothalamic-Pituitary-Adrenal (HPA) axis hyperactivity measured with the dexamethasone suppression test and the dexamethesone/CRH test may have some predictive power for suicidal behavior in patients with mood disorders.	dexamethasone	suicidal behavior	0	74	87	171	188
However, lower plasma total testosterone levels have also been reported in subjects with depression and higher suicidality.	testosterone	suicidality	0	28	40	111	122
In determining the risk/benefit ratio of estrogen therapy both the risk of developing endometrial cancer and the risks of life long disability and suicide stemming from severe depression should be considered.	estrogen	suicide stemming	1	41	49	147	163
Targeting the CYP2B 1/cyclophosphamide suicide system to fibroblast growth factor receptors results in a potent antitumoral response in pancreatic cancer models.	cyclophosphamide	suicide system	0	22	38	39	53
Non-suppression in the dexamethasone test (DST) has been associated with increased risk of suicide in depressed patients.	dexamethasone	suicide	0	23	36	91	98
Corticosteroids may play an important role in the relationship between stress, mood changes and perhaps suicidal behavior by interacting with 5-HT1A receptors.	corticosteroids	suicidal behavior	0	0	15	104	121
Hyperactivity of the Hypothalamic-Pituitary-Adrenal (HPA) axis is a consistent finding in Major Depressive Disorder (MDD) and most prospective studies of HPA-axis function have found that non-suppressors in the dexamethasone suppression test (DST) are more likely to commit suicide during follow-up.	dexamethasone	suicide	0	211	224	274	281
We herein report a 42-year-old Japanese man with HIV infection who was hospitalized 6 hours after overdosing with 24,000 mg of raltegravir in a suicide attempt.	raltegravir	suicide attempt	2	127	138	144	159
A 27-year-old man presented with an intentional overdose of concentrated caffeine powder that he bought over the internet.	caffeine	Intentional overdose	2	73	81	36	56
The hypothesis was that elderly mood disorder inpatients who fail to suppress cortisol in the dexamethasone suppression test (DST) are at higher risk of suicide.	dexamethasone	suicide	0	94	107	153	160
Higher rates of dexamethasone test (DST) nonsuppression in schizophrenia have been attributed to depressive symptoms, suicidality and negative symptoms.	dexamethasone	suicidality	0	16	29	118	129
In this retrospective study, we administered the combined dexamethasone-suppression/CRH stimulation (Dex/CRH) test to 310 patients with a depressive syndrome characterized at admission for acute and past suicidal behavior within the first 10 days after hospitalization.	dexamethasone	suicidal behavior	0	58	71	204	221
The present study aimed to systematically review the current literature about the use of buprenorphine (BUP) for major depression, treatment-resistant depression (TRD), non-suicidal self-injury (NSSI) behavior, and suicidal behavior.	buprenorphine (BUP)	suicidal behavior	9	89	108	215	232
Robust evidence supports the effects of lithium treatment in reducing suicidal attempts and completions in bipolar disorder.	lithium	suicidal attempts	3	40	47	70	88
Examination of correlates between temperament dimensions (Karolinska Scales of Personality (KSP), the Eysenck Personality Questionnaire together with the IVE- impulsiveness scale (EPQI), and the Marke-Nyman Temperament (MNT)) and NPY, CRH and DSIP and serum-cortisol in the dexamethasone suppression test (DST) in 38 suicidal patients and matched controls.	dexamethasone	suicidal patients	0	274	287	317	334
The objective of this study was to determine whether polysomnographic rapid eye movement (REM) sleep abnormalities and cortisol response to the dexamethasone suppression test (DST) differentiate between schizophrenic patients with and without a history of suicidal behaviour.	dexamethasone	suicidal behaviour	0	144	157	256	274
The aim of this study was to determine the value of positive, negative and depressive symptoms, and of the dexamethasone suppression test (DST), in differentiating schizophrenics with and without a history of suicide.	dexamethasone	suicide	0	107	120	209	216
Additionally, our case suggests that non-Opioid mechanisms may be involved in Ketamine's antidepressant effects and its response to suicidal ideations in those on Opioid partial agonists.	ketamine	suicidal ideations	9	78	86	132	150
We are reporting two cases of suicidal attempt that occurred concomitantly with the use of Duloxetine.	duloxetine	suicidal attempt	9	91	101	30	46
The present study was undertaken to further explore the relationship between the dexamethasone suppression test (DST) and suicide.	dexamethasone	suicide	0	81	94	122	129
The dexamethasone suppression test and completed suicide.	dexamethasone	completed suicide	0	4	17	39	56
Patient responded to a trial of IV ketamine treatment with rapid improvement in suicidal thoughts.	ketamine	suicidal thoughts	3	35	43	80	97
We present a case of treatment refractory depression with recent suicide attempt and active suicidal ideations who was on an Opioid partial agonist, Buprenorphine, for management of pain.	buprenorphine	suicide attempt	9	149	162	65	80
Post-dexamethasone cortisol levels were significantly correlated with the total number of depressive symptoms and suicidal ideation.	dexamethasone	suicidal ideation	0	5	18	114	131
Here, we describe a case of intentional fatal ingestion of nicotine sulfate decoction used as a mean for fatal suicidal attempt by a 15-year-old adolescent male who was suffering from childhood-onset depression since about 3 months.	nicotine sulfate decoction	suicidal attempt	2	59	85	111	127
The suicidal attempt ranks significantly related to the serum progesterone concentration and the luteal phase.	progesterone	suicidal attempt	0	62	74	4	20
Case Series of Patients with Opioid Use Disorder and Suicidal Ideation Treated with Buprenorphine.	buprenorphine	Suicidal Ideation	9	84	97	53	70
Buprenorphine benefits patients with opioid use disorder (OUD) in the emergency department (ED), but its efficacy for OUD patients with suicidal ideation (SI) in the ED is unknown.	buprenorphine	suicidal ideation (SI)	9	0	13	136	158
Based on the results of this study, most cases of topical lidocaine toxicity were among < 40-year-old patients with a male to female ratio of 1.2, with suicidal attempt in 90%, need for intensive care in 36.6%, and mortality rate of 10%.	lidocaine	suicidal attempt	2	58	67	152	168
The authors present a case report of a patient who developed anxiety, agitation, suicidal and homicidal ideation following brief exposure to metoclopramide.	metoclopramide	suicidal and homicidal ideation	1	141	155	81	112
The risk of suicide/overdose was highest 8-14 days from treatment discontinuation (adjusted hazard ratio=6.54, 95% CI=4.32, 9.91) than in currently receiving buprenorphine pharmacotherapy.	buprenorphine	suicide	1	158	171	12	19
Fatal self-poisoning with benoxaprofen.	benoxaprofen	self-poisoning	0	26	38	6	20
In a new study of 284 bipolar I- and II-disordered patients, corresponding rates (2.2 vs. 0.39/100 patient-years) differed by 5.6-fold (p < 0.001); moreover, after discontinuing lithium, rates of suicidal acts rose by 7-fold (16-fold within the first year), and fatalities increased by nearly 9-fold.	lithium	suicidal acts	1	178	185	196	209
Decreased plasma levels of plasma-neuropeptide Y (NPY) and plasma-corticotropin releasing hormone (CRH), and increased levels of plasma delta-sleep inducing peptide (DSIP) in suicide attempters with mood disorders have previously been observed.	corticotropin	suicide attempt	0	66	79	175	190
The dexamethasone suppression test and suicide attempts.	dexamethasone	suicide attempts	0	4	17	39	55
Plasma-DSIP and serum cortisol were measured before and after dexamethasone intake in 34 suicide attempters and in healthy age- and sex-matched controls.	dexamethasone	suicide attempters	0	62	75	89	107
Alterations of corticotropin releasing hormone (CRH) and neuropeptide Y (NPY) plasma levels in mood disorder patients with a recent suicide attempt.	corticotropin	suicide attempt	0	15	28	132	147
A single high dose of buprenorphine may be a main-mechanism medication that gives a rapid treatment for suicidal opioid-dependent patients.	buprenorphine	suicidal opioid-dependent patients	3	22	35	104	138
The results suggest that a single high dose of buprenorphine could rapidly treat suicidal ideations.	buprenorphine	suicidal ideations	3	47	60	81	99
Delayed akathisia and suicidal attempts following epidural droperidol infusion--a case report.	droperidol	suicidal attempts	1	59	69	22	39
The goal of this study was to describe the outcome of different doses of buprenorphine on suicidal opioid-dependent patients over a 3-day interval, by conducting a randomized clinical trial.	buprenorphine	suicidal opioid-dependent patients	9	73	86	90	124
It follows small studies that suggest that ultra-low-dose buprenorphine may be useful in reducing suicidal ideation.	buprenorphine	suicidal ideation	3	58	71	98	115
This research presents the first study regarding the effectiveness of different singly administered high doses of buprenorphine (a partial opioid agonist (of 關-opioid receptors), a potent opioid antagonist (of 觀-receptors) and a partial agonist of nociception receptors) in reducing suicidal ideation in acutely depressed people with co-morbid opiate dependence.	buprenorphine	suicidal ideation	3	114	127	283	300
Rapid effect of a single-dose buprenorphine on reduction of opioid craving and suicidal ideation: A randomized, double blind, placebo-controlled study.	buprenorphine	suicidal ideation	3	30	43	79	96
The dexamethasone suppression test as a predictor of suicidal behavior in unipolar depression.	dexamethasone	suicidal behavior	0	4	17	53	70
The authors assessed the relationship between dexamethasone suppression test (DST) results and suicidal ideations and behavior.	dexamethasone	suicidal ideations and behavior	0	46	59	95	126
The objective is to assess the influence of a single, physician-administered dose of buprenorphine on withdrawal craving and suicidal ideation in opioid-dependent patients over a period of 4 days of abstinence from opioids.	buprenorphine	suicidal ideation	9	85	98	125	142
Case Report: Buprenorphine-A Treatment for Psychological Pain and Suicidal Ideation?	buprenorphine	Suicidal Ideation	9	13	26	66	83
The suicide attempts were assessed in 32 schizophrenic patients on whom the dexamethasone suppression test (DST) was done twice in the course of illness: in the years 1985-91 and 1996-97.	dexamethasone	suicide attempts	0	76	89	4	20
In the 1985-91 period, both baseline and post-dexamethasone cortisol levels were significantly higher in the patients with previous suicide attempts and baseline cortisol was higher in the patients who were to make a future attempt.	dexamethasone	suicide attempts	0	46	59	132	148
Dexamethasone suppression test and suicide attempts in schizophrenic patients.	dexamethasone	suicide attempts	0	0	13	35	51
This case demonstrates buprenorphine's antisuicidal and mood-stabilizing capabilities, potentially via antagonizing 觀-opioid receptors as well as reinstating the balance between reward and antireward circuitry.	buprenorphine	antisuicidal and mood-stabilizing capabilities	3	23	36	39	85
The dexamethasone suppression test and suicide prediction.	dexamethasone	suicide prediction	0	4	17	39	57
When compared with healthy controls, cortisol was high (p<0.001) and corticotropin releasing hormone (CRH) and neuropeptide Y (NPY) appeared to be low (p<0.001) in patients who had recently attempted suicide.	corticotropin	suicide	0	69	82	200	207
Our results delineate 棺-endorphin as a promising biomarker of SB addiction, and offer a good basis for future studies that test whether buprenorphine can be used to prevent repetitive suicide attempts, non-suicidal-self-injury (NSSI), and the development of an addiction to SB.	buprenorphine	repetitive suicide attempts	9	136	149	173	200
Chloroquine could be determined quantitatively after a single toxic dosage used in a suicidal attempt and also after low therapeutic doses.	chloroquine	suicidal attempt	2	0	11	85	101
This study was performed to investigate plasma-DSIP-LI and its association with the dexamethasone suppression test (DST) in suicide attempters.	dexamethasone	suicide attempters	0	84	97	124	142
Recently, low-dose ketamine has been proposed as a rapid-acting treatment option for suicidality.	ketamine	suicidality	3	19	27	85	96
On the other hand, oral ketamine can be administered in a range of settings, which is important in treating suicidality, although studies as to safety and feasibility are lacking.	ketamine	suicidality	3	24	32	108	119
The response observed in this study is consistent with IV ketamine trials, suggesting that oral administration is a feasible and tolerable alternative treatment for chronic suicidality.	ketamine	suicidality	3	58	66	173	184
We present the case of a 15-year-old girl who ingested 1250 mg of quetiapine (21.6 mg/kg) in a suicide attempt.	quetiapine	suicide attempt	2	66	76	95	110
These cases were chosen for study because they were all deaths as a result of suicidal ingestion of drugs in which quetiapine was considered a significant factor.	quetiapine	suicidal ingestion	2	115	125	78	96
We present three cases from the Provincial Toxicology Center of British Columbia, Canada in which suicidal overdose deaths were associated with quetiapine.	quetiapine	suicidal overdose	9	144	154	98	115
Recent results from an 8-week, randomized placebo-controlled trial in patients with bipolar I and II disorder who were experiencing a bipolar depressive episode showed that quetiapine (300 and 600 mg/day) had significantly greater efficacy compared with placebo in improving the core symptoms of depression, including suicidal thoughts.	quetiapine	suicidal thoughts	9	173	183	318	335
Subanesthetic ketamine doses rapidly, albeit transiently decrease suicidal ideation, with effects emerging within an hour and persisting up to a week.	ketamine	suicidal ideation	3	14	22	66	83
Clozapine has proven effective in reducing morbidity and suicidality in chronic non-remitting patients with schizophrenia.	clozapine	suicidality	3	0	9	57	68
Current evidence points to various and not necessarily exclusive mechanisms for ketamine's antisuicidal action, including effects on neuroplasticity, inflammation, reward system and pain processing.	ketamine	antisuicidal action	3	80	88	91	110
Ketamine rapidly decreases suicidal ideation, but whether it leads to meaningful clinical outcomes past 1혻week is unclear.	ketamine	suicidal ideation	3	0	8	27	44
Alprazolam is associated with an increase in suicidality and dyscontrol.	alprazolam	suicidality	1	0	10	45	56
Intoxication after extreme oral overdose of quetiapine to attempt suicide: pharmacological concerns of side effects.	quetiapine	suicide	2	44	54	66	73
Suicidal obsessions as dose dependent side-effect of clozapine.	clozapine	Suicidal obsessions	9	53	62	0	19
Multiple putative mechanisms drive ketamine's antisuicidal action.	ketamine	antisuicidal action	3	35	43	46	65
We examine open-label studies and randomized controlled trials evaluating treatment of suicidality with ketamine.	ketamine	suicidality	9	104	112	87	98
Furthermore, our manuscript identifies potential mechanisms of ketamine's effects on suicidality.	ketamine	suicidality	9	63	71	85	96
The authors report a case of a patient diagnosed with bipolar disorder and who developed suicidal obsessions in the weeks after the dose of clozapine was increased from 150 mg/day to 300 mg/day.	clozapine	suicidal obsessions	1	140	149	89	108
Here, the authors report the first case of clozapine-induced suicidal obsessions.	clozapine	suicidal obsessions	1	43	52	61	80
A 34-year-old woman with chronic schizophrenia ingested 36?뎖 of quetiapine fumarate XR for attempted suicide.	quetiapine fumarate XR	attempted suicide	2	64	86	91	108
Lithium also has some benefits in the prevention of depression and its use is associated with a significant reduction in suicidal behaviour.	lithium	suicidal behaviour	3	0	7	121	139
Here, we present the first case report of an intoxication with an extreme overdose of quetiapine (36 g), ingested by a 32-year-old female (62 kg bodyweight) to attempt suicide.	quetiapine	suicide	2	86	96	168	175
Early-life adversity (ELA) may cause glutamate-mediated excitotoxicity and is more common with major depression disorder and in suicide decedents.	glutamate	suicide decedents	0	37	46	128	145
NMDA receptor blocking with ketamine can have antidepressant and anti-suicide effects.	ketamine	anti-suicide effects	3	28	36	65	85
Ketamine Sedation of the Pregnant Patient With Acute Suicidal Ideation During Air Medical Transfer.	ketamine	Suicidal Ideation	3	0	8	53	70
The patient consumed 50 tablets of fluoxetine in a suicide attempt and experienced a total remission of his OCD symptoms for the first time in his life.	fluoxetine	suicide attempt	2	35	45	51	66
PERSONALITY FACTOR CORRELATES OF GROWTH HORMONE AND HYPOTHERMIC RESPONSE TO BUSPIRONE CHALLENGE IN SUICIDAL SOLDIERS.	buspirone	SUICIDAL SOLDIERS	2	76	85	99	116
Thiopental suicide -- case report.	thiopental	suicide	9	0	10	11	18
Very large doses of medazepam were used for self-poisoning during pregnancy.	medazepam	self-poisoning	2	20	29	44	58
A suicide by pancuronium bromide injection: evaluation of the fluorometric determination of pancuronium in postmortem blood, serum and urine.	pancuronium bromide	suicide	2	13	32	2	9
A fatal case of suicidal injection of pancuronium bromide is presented.	pancuronium bromide	suicidal injection	2	38	57	16	34
Esketamine, the S-enantiomer of ketamine, was recently approved as a rapid-acting intranasal therapy for depression and is currently under development for suicidality.	esketamine	suicidality	9	0	10	155	166
Adjunctive intranasal esketamine for patients with MDD who are either treatment-resistant or acutely suicidal appears to be an effective treatment strategy.	esketamine	suicidal	3	22	32	101	109
To compare esketamine to placebo, each in addition to standard-of-care treatment, for rapidly reducing major depressive disorder symptoms, including suicidal ideation.	esketamine	suicidal ideation	9	11	21	149	166
These findings demonstrate rapid and robust efficacy of esketamine nasal spray in reducing depressive symptoms in severely ill patients with major depressive disorder who have active suicidal ideation with intent.	esketamine	suicidal ideation	3	56	66	183	200
Esketamine Nasal Spray for Rapid Reduction of Major Depressive Disorder Symptoms in Patients Who Have Active Suicidal Ideation With Intent: Double-Blind, Randomized Study (ASPIRE I).	esketamine	Suicidal Ideation	3	0	10	109	126
To determine the effectiveness of intravenous (IV) ketamine on anxiety, irritability, agitation, and suicidality, in adults with treatment-resistant major depressive disorder (MDD) or bipolar disorder (BD).	ketamine	suicidality	9	51	59	101	112
Ketamine was shown in youth to generally improve depressive symptoms, decrease acute suicidality, and reduce mood lability, though a number of subjects remained resistant to its treatment.	ketamine	suicidality	3	0	8	85	96
HPTLC method for the assay of thiopental in post-mortem blood in a fatal case of suicide.	thiopental	suicide	9	30	40	81	88
Suicidal self-poisoning with tricyclic antidepressants like doxepin is a major therapeutic problem in emergency medicine with a high fatality rate.	doxepin	Suicidal self-poisoning	2	60	67	0	23
Amitriptyline is a very frequently prescribed antidepressant agent and is very often involved in attempted suicides.	amitriptyline	attempted suicides	2	0	13	97	115
We report a case of a 57 year - old woman who attempted a suicide by ingesting approximately 1,8 gr of flecainide.	flecainide	suicide	2	103	113	58	65
A case of acute insulin poisoning with attempt to suicide.	insulin	suicide	2	16	23	50	57
Aeromedical retrieval of acutely suicidal pregnant patient can be facilitated by novel use of ketamine and it's rapid antidepressant property.	ketamine	suicidal pregnant patient	3	94	102	33	58
Based on existing RCTs, ketamine appears to have rapid anti-suicidal effects, with most literature studying such effects in timeframes less than one week.	ketamine	anti-suicidal effects	3	24	32	55	76
Thus, ketamine appears to be a promising treatment for suicidality, but requires larger scale and more robust RCTs to confirm the potential use of this agent in clinical settings.	ketamine	suicidality	3	6	14	55	66
We report the case of a 29-year-old woman who attempted suicide by oral ingestion of potentially fatal doses of multiple drugs including quetiapine.	quetiapine	suicide	2	137	147	56	63
Quetiapine reduces irritability and risk of suicide in patients with agitated depression.	quetiapine	suicide	3	0	10	44	51
Among pharmacological methods, ketamine has shown initial promise in reducing suicidal ideations.	ketamine	suicidal ideations	3	31	39	78	96
As studies show single doses of ketamine should be definitely considered as an option in TRD patients with/without suicidal thoughts, even though it could not provide remission, or the effect could be temporary, but improving patients' quality of life by reducing depressive symptomatology should be a major asset while considering this particular procedure, particularly in inpatients.	ketamine	suicidal thoughts	3	32	40	115	132
Depressive symptoms, anxiety, hopelessness, suicidal ideation had decreased within hours after ketamine infusion.	ketamine	suicidal ideation	3	95	103	44	61
Ketamine's rapid symptoms relief and reduction of suicide thoughts has aroused growing interests in psychiatric association.	ketamine	suicide thoughts	3	0	8	50	66
Suicidality in treatment resistant depression: perspective for ketamine use.	ketamine	Suicidality	9	63	71	0	11
He was placed on quetiapine after suffering a traumatic brain injury due to a suicide attempt in which he shot himself with a nail gun.	quetiapine	suicide attempt	3	17	27	78	93
This PASS investigated quetiapine as antidepressant treatment in Swedish registers with regard to the risk for all-cause mortality, self-harm and suicide, acute myocardial infarction, stroke, diabetes mellitus, extrapyramidal disorders, and somnolence.	quetiapine	suicide	9	23	33	146	153
Lithium reduces rates of suicide among patients with unipolar or bipolar mood disorders compared with placebo.	lithium	suicide	9	0	7	25	32
However, no differences were observed between lithium and other medications in reducing suicide.	lithium	suicide	9	46	53	88	95
The new findings do not support fluoxetine as a treatment option for suicide and self-harm prevention.	fluoxetine	suicide	3	32	42	69	76
Increasing evidence suggests that infusion of a subanesthetic dose of ketamine exerts antidepressant and antisuicidal effects in patients with treatment-resistant depression (TRD).	ketamine	antisuicidal effects	3	70	78	105	125
Treatment-emergent sexual dysfunction, suicidal ideation or behavior, and discontinuation symptoms were not significantly different between vortioxetine and placebo.	vortioxetine	suicidal ideation or behavior	9	140	152	39	68
All patients were switched to 10?뎜g/day vortioxetine for week 1, then adjusted between 15 and 20?뎜g for the remainder of the study, but not downtitrated below 15?뎜g. Safety and tolerability were assessed on the basis of treatment-emergent adverse events (TEAEs), vital signs, laboratory values, physical examination, and the Columbia-Suicide Severity Rating Scale.	vortioxetine	Columbia-Suicide Severity Rating Scale	9	40	52	325	363
Vortioxetine overdose in a suicidal attempt: A case report.	vortioxetine	suicidal attempt	2	0	12	27	43
Suicide attempt by vortioxetine in a patient affected by Major Depressive Disorder.	vortioxetine	suicide attempt	2	19	31	0	15
A 50-year-old Caucasian man presenting a severe depressive episode that in a suicide attempt he took vortioxetine at 250?둴g.	vortioxetine	suicide attempt	2	101	113	77	92
Suicidal ideation and behavior in adults with major depressive disorder treated with vortioxetine: post hoc pooled analyses of randomized, placebo-controlled, short-term and open-label, long-term extension trials.	vortioxetine	Suicidal ideation and behavior	9	85	97	0	30
Our results support the hypothesis that PFC-related circuit modulation is crucial to the antidepressant and antisuicidal effects of the ketamine infusion treatment.	ketamine	antisuicidal effects	3	136	144	108	128
Antidepressant and antisuicidal effects of ketamine on the functional connectivity of prefrontal cortex-related circuits in treatment-resistant depression: A double-blind, placebo-controlled, randomized, longitudinal resting fMRI study.	ketamine	antisuicidal effects	3	43	51	19	39
All six patients experienced clinical improvement with intravenous ketamine, with resolution of suicidality, increased food intake, and commitment to treatment adherence.	ketamine	suicidality	3	67	75	96	107
(2) Medical events, such as depression, suicidality, hostility/aggression, mania/psychosis, abuse, withdrawal reactions, and seizures, were reported infrequently or not at all for alprazolam and the comparator drugs; there were no marked differences between drug classes in the frequencies of these events.	alprazolam	suicidality	9	180	190	40	51
Ketamine for suicidal ideation in adults with psychiatric disorders: A systematic review and meta-analysis of treatment trials.	ketamine	suicidal ideation	3	0	8	13	30
A single infusion of ketamine may have a short-term (up to 72?뎗ours) beneficial impact on suicidal thoughts.	ketamine	suicidal thoughts	3	21	29	90	107
Findings from the present study suggest that treatment with quetiapine in patients with this type of agitated depression can quickly alleviate symptoms of anxiety and irritability and reduce the risk of suicide.	quetiapine	suicide	3	60	70	203	210
In antidepressants, the use of mirtazapine associated with increased risk of suicide.	mirtazapine	suicide	1	31	42	77	84
Omega-3 polyunsaturated essential fatty acid status as a predictor of future suicide risk.	omega-3	suicide	0	0	7	77	84
Repeated administration of subanesthetic intravenous ketamine may prolong the rapid decrease in suicidal ideation (SI) elicited by single infusions.	ketamine	suicidal ideation (SI)	3	53	61	96	118
Single and repeated ketamine infusions for reduction of suicidal ideation in treatment-resistant depression.	ketamine	suicidal ideation	3	20	28	56	73
Extended release quetiapine fumarate in patients with major depressive disorder: suicidality data from acute and maintenance studies.	quetiapine fumarate	suicidality	9	17	36	81	92
This analysis suggests that there is no evidence of treatment-emergent suicidality with quetiapine XR therapy in patients with MDD considered not to be at high suicide risk at baseline.	quetiapine XR	suicidality	9	88	101	71	82
During maintenance treatment, the incidence of suicidality was 0.3% (n = 1) and 0.5% (n = 2) for quetiapine XR and placebo, respectively.	quetiapine XR	suicidality	9	97	110	47	58
In elderly patients, the incidence of suicidality during acute treatment was 0.6% in both treatment groups; the proportion of patients with MADRS item 10 score ??4 was 0% with quetiapine XR (all doses combined) and 1.2% with placebo.	quetiapine XR	suicidality	9	176	189	38	49
Incidence of suicidality during acute treatment in adults was 1.1%, 0.7%, 0.7%, and 0.7% with quetiapine XR 50 mg/d, 150 mg/d, and 300 mg/d and placebo, respectively.	quetiapine XR	suicidality	9	94	107	13	24
Data were pooled from randomized, acute studies (4 monotherapy; 2 adjunct therapy) in adult patients with a DSM-IV diagnosis of MDD who were considered not to be at high risk of suicide at baseline and were receiving quetiapine XR 50 mg/d (n = 181), 150 mg/d (n = 910), or 300 mg/d (n = 685) or placebo (n = 957).	quetiapine XR	suicide	0	217	230	178	185
To prospectively analyze effects of extended release quetiapine fumarate (quetiapine XR) on suicidality in major depressive disorder (MDD).	quetiapine fumarate (quetiapine XR)	suicidality	9	53	88	92	103
Ketamine may reduce suicidal ideation in treatment-resistant depression.	ketamine	suicidal ideation	3	0	8	20	37
We undertook a systematic review and meta-analysis to determine the short- and long-term effectiveness of ketamine for suicidality.	ketamine	suicidality	9	106	114	119	130
At 4?뎗ours post-infusion, treatment with ketamine was associated with a significant reduction in suicidal ideation scores (standardised mean difference????0.51, 95% confidence interval????-1.00, -0.03]), which persisted until 72?뎗ours post-infusion (time points between 12 and 24?뎗ours: standardised mean difference????0.63, 95% confidence interval????-0.99, -0.26]; between 24 and 72?뎗ours: standar…	ketamine	suicidal ideation scores	3	41	49	97	121
In a single trial of esketamine, marginal effects on suicidal ideation were observed.	esketamine	suicidal ideation	9	21	31	53	70
It appears that lithium has positive effects in depression and suicide prevention, cognition, and reducing the incidence of dementia.	lithium	suicide prevention	3	16	23	63	81
The primary outcome of this follow-up was the proportion of patients in each group (including those for whom direct follow-up was not available) with good or poor long-term clinical outcomes at 10 years, with poor outcome defined as a composite of persistent psychotic symptoms, a requirement for clozapine treatment, or death by suicide.	clozapine	suicide	0	297	306	330	337
In addition to its mood-stabilizing properties, lithium exerts anti-suicidal, immunomodulatory and neuroprotective action which may further substantiate its clinical usefulness.	lithium	anti-suicidal, immunomodulatory and neuroprotective action	3	48	55	63	121
While confirmation of these results in further trials is needed, they suggest possible use of ketamine to treat acute suicidality.	ketamine	suicidality	3	94	102	118	129
However, the antidepressant and antisuicidal effects of repeated ketamine infusions in patients with treatment-resistant bipolar depression (TRBD) are not known.	ketamine	antisuicidal effects	9	65	73	32	52
The effectiveness of repeated intravenous ketamine on depressive symptoms, suicidal ideation and functional disability in adults with major depressive disorder and bipolar disorder: Results from the Canadian Rapid Treatment Center of Excellence.	ketamine	suicidal ideation	9	42	50	75	92
Data from patients who committed suicide during the pivotal study of interferon used as a disease modifying treatment in multiple sclerosis support this association.	interferon	suicide	9	69	79	33	40
To investigate the association of suicidality (ideation, attempt, and completed suicide) and psychological adverse events (depression and anxiety) with finasteride use.	finasteride	suicidality (ideation, attempt, and completed suicide)	9	152	163	34	88
In 2012, reports started emerging on men who had used finasteride and either attempted or completed suicide.	finasteride	attempted or completed suicide	9	54	65	77	107
We report the case of a young woman who - according to ECG, enzyme release, and echocardiography - developed transient acute myocardial ischemia and minimal myocardial damage following self-poisoning with promazine hydrochloride.	promazine	self-poisoning	0	205	214	185	199
Ketamine has recently received considerable attention regarding its antidepressant and anti-suicidal effects.	ketamine	anti-suicidal effects	3	0	8	87	108
To investigate the experiences over time of individuals receiving ketamine treatment in a routine clinic, including impacts on mood and suicidality.	ketamine	suicidality	9	66	74	136	147
Large, darkly staining, intracytoplasmic inclusions were observed in the neutrophils of a young woman after suicidal ingestion of colchicine.	colchicine	suicidal ingestion	2	130	140	108	126
A case of an overdose of colchicine for suicidal purposes is presented.	colchicine	suicidal purposes	2	25	35	40	57
Twelve fee-paying patients with treatment-resistant depression (6 females, 6 males, age 21-70 years; 11 reporting suicidality and 6 reporting self-harm) who were assessed as eligible for ketamine treatment participated in up to three semi-structured interviews: before treatment started, a few weeks into treatment and ?? months later.	ketamine	suicidality	3	187	195	114	125
Ketamine treatment was generally experienced as effective in improving mood and reducing suicidal ideation in the short term, but the lack of longer-term benefit was challenging for participants, as was treatment cost.	ketamine	suicidal ideation	3	0	8	89	106
Colchicine poisoning as a mode of suicide.	colchicine	suicide	2	0	10	34	41
Two cases of suicide involving colchicine are examined.	colchicine	suicide	9	31	41	13	20
Monoamine oxidase was specifically irreversibly radiolabelled by the suicide inhibitor [3H]pargyline.	pargyline	suicide inhibitor	0	91	100	69	86
A suicide caused by oral ingestion of colchicine is reported.	colchicine	suicide	9	38	48	2	9
A 19-year-old man developed pancytopenia four days after ingestion of approximately 50-60 0.6-mg colchicine tablets in a suicide attempt.	colchicine	suicide attempt	2	97	107	121	136
She developed multiple organ failure and bone marrow suppression after the suicidal ingestion of 50 (1 mg) colchicine tablets.	colchicine	suicidal ingestion	2	107	117	75	93
A case involving a suicidal overdose resulting from the ingestion of colchicine tablets is presented.	colchicine	suicidal overdose	9	69	79	19	36
A case is reported of a 21-year-old woman who presented to the emergency department approximately 1 hour after ingesting 30 mg of colchicine in a suicide attempt.	colchicine	suicide attempt	2	130	140	146	161
A case involving a suicide by the ingestion of colchicine tablets is presented.	colchicine	suicide	2	47	57	19	26
Deaths resulting from the oral ingestion of colchicine are occasionally associated with suicides and therapeutic toxicity.	colchicine	suicides	2	44	54	88	96
Included studies also suggested improvement in suicidal ideation and anhedonia after ketamine infusion.	ketamine	suicidal ideation	3	85	93	47	64
Colchicine poisoning: case report of two suicides.	colchicine	suicides	2	0	10	41	49
Subanesthetic ketamine infusions for suicide ideation in patients with bipolar and unipolar treatment refractory depression.	ketamine	suicide ideation	3	14	22	37	53
The efficacy of ketamine in reducing suicidal ideation (SI) has been previously reported.	ketamine	suicidal ideation (SI)	3	16	24	37	59
Low dose oral ketamine treatment in chronic suicidality: An open-label pilot study.	ketamine	suicidality	3	14	22	44	55
Metformin therapy began 3 days before, and he denied any overdose or suicidal ideation.	metformin	suicidal ideation	9	0	9	69	86
Ketamine is a unique and safe drug that enables well-controlled sedation and anesthesia, attenuates depression and mitigates suicidal thoughts, without depressing respiratory or cardiovascular mechanics.	ketamine	suicidal thoughts	3	0	8	125	142
Patients in the esketamine group were more likely to have severe depression, suicidal thoughts, and prior treatments with TMS or electroconvulsive therapy than the TRD control group.	esketamine	suicidal thoughts	3	16	26	77	94
Previous study showed that ketamine could reduce suicidal ideation (SI), potentially by improving the impaired working memory (WM).	ketamine	suicidal ideation (SI)	3	27	35	49	71
A possible suicide by diltiazem overdose.	diltiazem	suicide	2	22	31	11	18
This report describes a possible suicide by overdosage with diltiazem.	diltiazem	suicide	2	60	69	33	40
Subsequent investigations confirmed that he attempted suicide by taking an unknown quantity of diltiazem.	diltiazem	suicide	2	95	104	54	61
Two to twelve hours after suicidal ingestion of an estimated dose of 10 g chlorprothixene, a 31-year-old female was admitted to the emergency ward of the clinic with cardiorespiratory arrest.	chlorprothixene	suicidal ingestion	2	74	89	26	44
The occurrence of acute reversible oliguria is described in a 23-year-old male after ingestion of 1,500 mg of chlorprothixene in a suicidal attempt.	chlorprothixene	suicidal attempt	2	110	125	131	147
Transient opsoclonus was observed in a patient who attempted suicide with the organophosphate insecticide Malathion (diethyl[dimethoxyphosphinothioyl]thiobutanedioate).	Malathion (diethyl[dimethoxyphosphinothioyl]thiobutanedioate)	suicide	2	106	167	61	68
3-Bromopyruvate is a suicide inhibitor of pyruvate dehydrogenase complex in brain homogenates, and after intracerebral injection reduces acetylcholine tissue content and muscarinic cholinergic receptors in brain cortex and hippocampus for extended periods of time.	3-Bromopyruvate	suicide inhibitor	0	0	15	21	38
Clozapine, the prototype of these agents, has been found to improve delusions and hallucinations in patients who fail to respond to other antipsychotic drugs, and to reduce the risk of suicide.	clozapine	suicide	3	0	9	185	192
When pure atropine became available, it caused a large number of deaths, whether by accident, suicide or homicide.	atropine	suicide	1	10	18	94	101
The Red Blood Cell Acetylcholinesterase Levels of Depressive Patients with Suicidal Behavior in an Agricultural Area.	acetylcholine	Suicidal Behavior	0	19	32	75	92
Investigation of Suicidality and Psychological Adverse Events in Patients Treated With Finasteride.	finasteride	Suicidality	9	87	98	17	28
A significant disproportionality signal for suicidality (ROR, 1.63; 95% CI, 1.47-1.81) and psychological adverse events (ROR, 4.33; 95% CI, 4.17-4.49) in finasteride was identified.	finasteride	suicidality	1	154	165	44	55
VigiBase contained 356 reports of suicidality and 2926 reports of psychological adverse events (total of 3282 adverse events of interest) in finasteride users (3206 male [98.9%]; 615 of 868 [70.9%] with data available aged 18-44 years).	finasteride	suicidality	1	141	152	34	45
Case presentations were reviewed of five patients reporting changes in mood, depression and suicidal ideation from the first 50 (approximately) patients commenced on pregabalin at the clinic.	pregabalin	suicidal ideation	9	166	176	92	109
We evaluated the effects of repeated subanesthetic ketamine infusions on suicidal ideation (SI) in patients with major depression.	ketamine	suicidal ideation (SI)	9	51	59	73	95
In conclusion, suicide adenoviral vectors are proposed as a tool for the purging of Adenoviral-susceptible myeloid leukemia cells contaminating autologous bone marrow grafts.	autologous	suicide adenoviral vectors	0	144	154	15	41
We conclude in both cases that the cause of death was suicide with colchicine.	colchicine	suicide	2	67	77	54	61
Herein, we reported a 26-year-old woman who presented to the emergency department after ingesting 27.5 mg of colchicine in a suicide attempt.	colchicine	suicide attempt	2	109	119	125	140
Data were used to create a proof of concept Bayesian network (BN) model of variables predicting prolonged response to oral ketamine, as defined by the Beck Scale for Suicide Ideation (BSS).	ketamine	Suicide Ideation	9	123	131	166	182
Severe depression, suicide attempts, and ideation during the use of interferon beta by patients with multiple sclerosis.	interferon beta	suicide attempts, and ideation	1	68	83	19	49
Depression, suicidal ideation and injection-site necrosis were the most serious adverse events reported with interferon-棺-1b in clinical trials.	interferon-棺-1b	suicidal ideation	1	109	124	12	29
The suicidal vaccine consists of two operons: i) an inducible fish promoter, the interferon regulatory factor 1A promoter (pIRF1A), driving the expression of the IHNV viral glycoprotein (G) gene that induces protection, and ii) a ZnCl(2) inducible fish promoter, the metallothionein promoter (pMT), driving the expression of the IHNV matrix (M) protein that induces apoptosis.	interferon	suicidal vaccine	0	81	91	4	20
Cytosine deaminase (CD) is a suicide enzyme that metabolizes a non-toxic pro-drug, 5-fluorocytosine (5-FC), into the cytotoxic agent, 5-fluorouracil (5-FU).	5-fluorouracil (5-FU)	suicide enzyme	0	134	155	29	43
A possible case of natalizumab-dependent suicide attempt: A brief review about drugs and suicide.	natalizumab	suicide attempt	2	19	30	41	56
A study of the effects of large doses of medazepam used for self-poisoning in 10 pregnant women on fetal development.	medazepam	self-poisoning	2	41	50	60	74
Here we report the case history of a 32-year-old woman affected by relapsing-remitting MS, who attempted suicide during natalizumab treatment.	natalizumab	suicide	1	120	131	105	112
A combination of nine demographic and clinical variables predicted prolonged ketamine response, with strong contributions from BMI, Social and Occupational Functioning Assessment Scale (SOFAS), Montgomery-Asberg Depression Rating Scale (MADRS), number of suicide attempts, employment status and age.	ketamine	suicide attempts	0	77	85	255	271
Pre-treatment assessment of individuals' likelihood of response to oral ketamine for chronic suicidal ideation could be beneficial in making more informed decisions about likelihood of success for this treatment course.	ketamine	suicidal ideation	9	72	80	93	110
Psychiatric difficulties, including depression and alcohol use disorders, pose a challenge to treatment decision-making for chronic hepatitis C. This is especially made worse because interferon-alpha, as part of the standard of care, may exacerbate depressive symptoms and cause suicidal symptoms to appear.	interferon-alpha	suicidal symptoms	1	183	199	279	296
Predicting therapeutic response to oral ketamine for chronic suicidal ideation: a Bayesian network for clinical decision support.	ketamine	suicidal ideation	9	40	48	61	78
This study was devised to compare the antidepressant and antisuicidal effects of oral and intramuscular (IM) ketamine versus electroconvulsive therapy (ECT).	ketamine	antisuicidal effects	9	109	117	57	77
Oral and IM ketamine probably have equal antidepressant in addition to more antisuicidal effects compared with ECT but had less cognitive adverse effects and higher preference by patients.	ketamine	antisuicidal effects	9	12	20	76	96
Thereby, ketamine can be an alternative method in the treatment of patients with severe and/or suicidal MDD.	ketamine	suicidal MDD	3	9	17	95	107
Depression and suicide ideation in chronic hepatitis C patients untreated and treated with interferon: prevalence, prevention, and treatment.	interferon	suicide ideation	9	91	101	15	31
Improvements in depressive symptoms, suicidal ideation, and anxiety symptoms with repeated-dose IV ketamine were significantly partially mediated by reduction in anhedonic severity.	ketamine	suicidal ideation	3	99	107	37	54
We aimed to review the available data on the depression and suicide in CHC patients receiving or not antiviral therapy based on interferon treatment.	interferon	suicide	9	128	138	60	67
Low plasma IL-2 was observed in 2 studies of suicide attempters, while divergent results were seen for tumor necrosis factor (TNF)-慣, interferon (IFN)-款, transforming growth factor (TGF)-棺, IL-4, and soluble Il-2 receptors.	interferon	suicide attempters	0	134	144	45	63
Thirty-two participants completed the Oral Ketamine Trial on Suicidality (OKTOS).	ketamine	Suicidality	3	43	51	61	72
Case #1: a 33-year-old nurse committed suicide by the ingestion of 80 colchicine 1-mg tablets.	colchicine	suicide	2	70	80	39	46
Although depression has been the focus of neuropsychiatric complications from interferon-alpha (IFN慣), emerging evidence has contributed to our understanding of IFN慣-induced suicidal ideation and attempts.	interferon-alpha (IFN慣)	suicidal ideation and attempts	1	78	101	174	204
Atomoxetine has also been associated with treatment-emergent suicidality, based on the results of a meta-analysis.	atomoxetine	suicidality	9	0	11	61	72
A 46-year-old man was sent to the hospital after ingesting a lethal amount of colchicine (total dose, 71 mg; body weight, about 70 kg) in a suicide attempt.	colchicine	suicide attempt	2	78	88	140	155
There have been few reports of cases where the ingestion of colchicine was utilized as a method of suicide and accordingly, its effect on the human body is not fully understood.	colchicine	suicide	2	60	70	99	106
This study is the first to examine the association between plasma levels of brain-derived neurotrophic factor (BDNF) and the antisuicidal effects of repeated ketamine infusions in depressed patients with suicidal ideation.	ketamine	suicidal ideation	9	158	166	204	221
Fifty-seven depressed patients with suicidal ideation received six ketamine infusions (0.5?뎜g/kg) during a 12?뎒ays period.	ketamine	suicidal ideation	3	67	75	36	53
We report here the case of a 14-year-old girl who ingested 12.5 mg (0.23 mg/kg body weight) colchicine in a suicide attempt.	colchicine	suicide attempt	2	92	102	108	123
Herein, we report a female FMF patient with pancytopenia and hemophagocytic lymphohitiocytosis (HLH), following colchicine intoxication for committing suicide.	colchicine	suicide	2	112	122	151	158
Herein, we report a suicide attempt with colchicine in a 12-year-old girl who had been followed up with the diagnosis of familial Mediterranean fever.	colchicine	suicide attempt	2	41	51	20	35
We present a case of a 17-year-old girl admitted to the Psychiatric Department recovering from a suicide attempt with colchicine.	colchicine	suicide attempt	2	118	128	97	112
Despite a significant reduction in suicidal symptoms over time, no changes in plasma levels of BDNF were found after ketamine treatment when compared with baseline.	ketamine	suicidal symptoms	3	117	125	35	52
Suicidal ideation is a recognised adverse effect of pregabalin.	pregabalin	Suicidal ideation	1	52	62	0	17
This is a case report of a 19-year-old male who ingested 0.4혻mg/kg of colchicine in a suicide attempt.	colchicine	suicide attempt	2	70	80	86	101
A 42-year-old male was hospitalized 13.5 hours after ingestion of 50 mg (approximately 0.7 mg/kg) colchicine in a suicide attempt.	colchicine	suicide attempt	2	98	108	114	129
Interferon beta-1a-induced depression and suicidal ideation in multiple sclerosis.	interferon beta-1a	suicidal ideation	1	0	18	42	59
Over the same period, there were four other self-poisonings with clozapine in the region.	clozapine	self-poisonings	2	65	74	44	59
Ketamine appears to have rapid antidepressive and antisuicidal effects.	ketamine	antisuicidal effects	3	0	8	50	70
To report on a patient with multiple sclerosis (MS) who attempted suicide by taking an overdose of interferon (IFN) beta-1a.	interferon (IFN) beta-1a	suicide	2	99	123	66	73
Although interferon-based therapies can lead to severe neuropsychiatric adverse effects, including in rare instances suicide, evidence suggests that many patients with comorbid psychiatric and substance use diagnoses can be treated safely and effectively using comanagement strategies.	interferon	suicide	1	9	19	117	124
Several studies have demonstrated the effectiveness of ketamine in rapidly alleviating depression and suicidal ideation.	ketamine	suicidal ideation	3	55	63	102	119
The glutamatergic modulator ketamine has been shown to result in rapid reductions in both suicidal ideation (SI) and depressive symptoms in clinical trials.	ketamine	suicidal ideation (SI)	3	28	36	90	112
Our aim was to explore the use of clinical and demographic factors to predict response to serial doses of oral ketamine for chronic suicidal ideation.	ketamine	suicidal ideation	3	111	119	132	149
The frequency of suicidal ideation was 0.37% (5/1357) in pediatric patients taking atomoxetine versus 0% (0/851) for the placebo group; Mantel-Haenszel incidence difference of 0.46 (95% confidence interval 0.09-0.83; p =.016) and Mantel-Haenszel risk ratio of 2.92 (95% confidence interval 0.63-13.57; p =.172).	atomoxetine	suicidal ideation	9	83	94	17	34
Therefore, to measure the frequency of specific alloreactive IL-2-SC and CTLp, T cells were depleted of such irrelevant reactive cells by a suicide technique: culture with autologous LCL in the presence of BUDR and use of the remaining live cells as responding effectors in LDA.	autologous	suicide technique	0	172	182	140	157
A young female patient presented with an ibuprofen overdose suicide attempt and then developed an acute liver injury within a few days.	ibuprofen	suicide attempt	2	41	50	60	75
At the end of the analysis period, 1.42% (4/281) of all ADR reports for escitalopram were of suicide versus 0.58% for the other five drugs combined (146/25 197).	escitalopram	suicide	9	72	84	93	100
For escitalopram, suicide represented 1.1% (1/89) of all ADR reports before the television programme and 1.6% (3/192) afterwards.	escitalopram	suicide	1	4	16	18	25
Adjustment for smoking, nicotine dependence, age, sex, and race/ethnicity decreased the association between asthma and suicidal ideation with attempts by 16%.	nicotine	suicidal ideation with attempts	0	24	32	119	150
Being a woman, a current smoker, depressed, anxious, an alcohol abuser, or nicotine dependent increased the likelihood of suicidal ideation with attempts and asthma.	nicotine	suicidal ideation with attempts	0	75	83	122	153
To examine the association between asthma and suicidal ideation with and without attempts among adults in the United States, specifically investigating the role of cigarette smoking, nicotine dependence, depression, anxiety, and alcohol abuse.	nicotine	suicidal ideation	0	183	191	46	63
The present study was designed to assess the levels of testosterone and interleukin-17 and their association with suicidal behavior in patients with bipolar disorder in remission.	testosterone	suicidal behavior	0	55	67	114	131
While there were no main effects of treatment, venlafaxine treatment was associated with a higher rate of self-harm adverse events in those with higher suicidal ideation.	venlafaxine	suicidal ideation	1	47	58	152	169
Clinical correlates of the worsening or emergence of suicidal ideation during SSRI treatment of depression: an examination of citalopram in the STAR*D study.	citalopram	suicidal ideation	9	126	136	53	70
In the following months, cumulated proportional reporting ratios showed that the most recently marketed drug, escitalopram, had a much higher proportion of reports of suicide to other adverse drug reactions (ADRs) than the other drugs in the class.	escitalopram	suicide	9	110	122	167	174
There were no significant differences between citalopram and placebo in suicidal ideation, positive symptoms, cognition, general medical health, physical functioning, or symptoms of movement disorders.	citalopram	suicidal ideation	9	46	56	72	89
This case-control study used both healthy blood donors and psychiatric inpatients as controls and controlled for gender, age, low body mass index, alcohol and nicotine use, and aggressive and impulsive behaviors to examine the association between low serum cholesterol levels and suicide attempts.	nicotine	suicide attempts	0	159	167	280	296
After adjustment, nicotine dependence was still associated with anxiety, depression and parasuicide.	nicotine	parasuicide	0	18	26	88	99
Young adults who were nicotine-dependent had clearly elevated rates of anxiety, depression and parasuicide.	nicotine	parasuicide	0	22	30	95	106
Data were gathered on smoking patterns and nicotine dependence; and depression, anxiety and parasuicide.	nicotine	parasuicide	0	43	51	92	103
To investigate prospectively the associations between daily smoking and nicotine dependence and anxiety, depression and suicide attempts.	nicotine	suicide attempts	1	72	80	120	136
By simultaneously analysing variants of three isoforms of nitric oxide synthase (NOS) genes, we explored interindividual genetic liability to suicidal behaviour in BD.	nitric oxide	suicidal behaviour	0	58	70	142	160
No patients in the citalopram group became suicidal, compared with 2 in the placebo group.	citalopram	suicidal	9	19	29	43	51
Current use of citalopram was associated with decreased all-cause and suicide mortality.	citalopram	suicide mortality	3	15	25	70	87
In comparison with non-dependent smoking, nicotine dependence was associated with current use of psychotropic medication, psychiatric morbidity, previous suicide attempt, and earlier AODS.	nicotine	suicide attempt	9	42	50	154	169
Genome-wide association study of suicidal ideation emerging during citalopram treatment of depressed outpatients.	citalopram	suicidal ideation	1	67	77	33	50
We have described earlier the association between treatment-emergent suicidal ideation (TESI) and markers in genes encoding glutamate receptor subunits GRIK2 and GRIA3.	glutamate	treatment-emergent suicidal ideation (TESI)	0	124	133	50	93
Augmentation with citalopram for suicidal ideation in middle-aged and older outpatients with schizophrenia and schizoaffective disorder who have subthreshold depressive symptoms: a randomized controlled trial.	citalopram	suicidal ideation	3	18	28	33	50
Significantly increased risk was observed in women reporting a history of CSA for subsequently occurring major depression, suicide attempt, conduct disorder, alcohol dependence, nicotine dependence, social anxiety, rape after the age of 18 years, and divorce; most similar risks reached statistical significance in men.	nicotine	suicide attempt	0	178	186	123	138
Young people with depression in adolescence were at significantly (P<.05) increased risk of later major depression, anxiety disorders, nicotine dependence, alcohol abuse or dependence, suicide attempt, educational underachievement, unemployment, and early parenthood.	nicotine	suicide attempt	0	135	143	185	200
Suicide attempts associated with bupropion use have been reported as possible adverse events.	bupropion	Suicide attempts	1	33	42	0	16
Suicide attempts were associated to more depressive symptoms but fewer negative symptoms at first episode, and to number of admissions and to dependence on nicotine at follow-up in a logistic regression.	nicotine	Suicide attempts	9	156	164	0	16
However, given the risks of untreated depression in terms of completed suicide and impacts on functioning, if a decision to use medication is agreed, then fluoxetine might be the medication of first choice given guideline recommendations.	fluoxetine	completed suicide	3	155	165	61	78
One trial reported numerically higher suicide related events for citalopram compared to placebo (14 vs. 5, p=0.06).	citalopram	suicide related events	9	65	75	38	60
In addition, one recent study augmented antipsychotic treatment with an SSRI (i.e., citalopram) in a sample of middle-aged and older individuals with schizophrenia with subsyndromal depression; in that study, serotonin selective reuptake inhibitor augmentation reduced depressive symptoms and suicidal ideation.	citalopram	suicidal ideation	3	84	94	293	310
Does escitalopram treatment have any benefit in adolescents compared with the risk of suicidal behavior and treatment-emergent adverse events?	escitalopram	suicidal behavior	1	5	17	86	103
Escitalopram treatment is generally well tolerated by adolescents, but treatment-emergent agitation, suicidal behavior and manic symptoms should be closely monitored.	escitalopram	suicidal behavior	1	0	12	101	118
These results suggest that citalopram may have a direct therapeutic effect on suicidal thoughts and behaviors.	citalopram	suicidal thoughts and behaviors	3	27	37	78	109
The incidence of suicidality-related adverse events was generally similar between escitalopram and placebo recipients.	escitalopram	suicidality-related adverse events	9	82	94	17	51
To examine the effects of citalopram augmentation of antipsychotics on suicidal ideation in middle-aged and older people with schizophrenia and subthreshold depressive symptoms.	citalopram	suicidal ideation	9	26	36	71	88
Compared to placebo, at the final visit, citalopram was associated with lower BHS scores (4.21 vs 4.98; P < .05) and lower likelihood of having suicidal ideation on the ISST (17.7% vs 38.7%; P < .005) and HDRS item 3 (14.4% vs 22.6%; P < .05).	citalopram	suicidal ideation	9	41	51	144	161
Among the 114 participants with no baseline suicidal ideation, there were no significant differences between citalopram and placebo regarding "emergent" ideation on either primary outcome.	citalopram	suicidal ideation	0	109	119	44	61
Among the 55 participants with baseline suicidal ideation, fewer treated with citalopram had endpoint ideation on the ISST (28.6% vs 66.7%; P < .05).	citalopram	suicidal ideation	9	78	88	40	57
Treatment-emergent suicidal ideation was no more common with citalopram than placebo.	citalopram	suicidal ideation	9	61	71	19	36
A 17-year-old female ingested 2840 mg of atomoxetine in an attempt to kill herself.	atomoxetine	an attempt to kill herself	2	41	52	56	82
However, there is current concern (August 2007) over rates of depression and suicidal thoughts in people taking rimonabant for weight control.	rimonabant	suicidal thoughts	1	112	122	77	94
Pre-existing suicidality could not be shown to be associated with subsequent smoking or nicotine dependence.	nicotine	suicidality	0	88	96	13	24
Markers within GRIK2 and GRIA3 were associated with treatment-emergent suicidal ideation during citalopram therapy.	citalopram	suicidal ideation	1	96	106	71	88
Genetic markers of suicidal ideation emerging during citalopram treatment of major depression.	citalopram	suicidal ideation	1	53	63	19	36
Patients Individuals with nonpsychotic major depressive disorder for whom DNA was available and who did not report suicidal ideation at study entry were subsequently treated with citalopram hydrobromide for up to 12 weeks.	citalopram hydrobromide	suicidal ideation	0	179	202	115	132
Association between treatment-emergent suicidal ideation with citalopram and polymorphisms near cyclic adenosine monophosphate response element binding protein in the STAR*D study.	citalopram	suicidal ideation	1	62	72	39	56
The association between COPD and suicidal ideation was no longer significant after adjusting for nicotine dependence.	nicotine	suicidal ideation	0	97	105	33	50
The association between COPD and suicide attempt remained statistically significant after adjusting for demographics, depression, panic disorder, substance use and nicotine dependence.	nicotine	suicide attempt	0	164	172	33	48
The relation between nicotine dependence and suicide attempts in the general population.	nicotine	suicide attempts	9	21	29	45	61
Nicotine dependence is associated with suicide attempts, independently of comorbid mental disorders and physical disease.	nicotine	suicide attempts	1	0	8	39	55
In contrast, the suicidal ideation (Kiddie-SADS-P) single item showed worsening more frequently in the placebo (18%) than in the citalopram group (8%).	citalopram	suicidal ideation	9	129	139	17	34
Lifetime (AOR 1.78; 95% CI 1.48 to 2.15) and past-year nicotine dependence (AOR 1.77; 95% CI 1.02 to 3.06) were independently associated with lifetime and past-year suicide attempts, respectively, even after adjusting for sociodemographic factors, other mental disorders, and physical disease.	nicotine	suicide attempts	1	55	63	165	181
Lithium treatment and risk of suicidal behavior in bipolar disorder patients.	lithium	suicidal behavior	9	0	7	30	47
Potential suicide-related events were observed in one escitalopram- and two placebo-treated patients.	escitalopram	suicide-related events	9	54	66	10	32
The escitalopram clinical trial database, consisting of all placebo-controlled and relapse prevention trials within major depressive disorder (MDD) and anxiety disorders, was analysed for specific adverse events indicative of suicidal behaviour (fatal suicide, non-fatal self-harm or suicidal thoughts) in relation to treatment.	escitalopram	suicidal behaviour (fatal suicide, non-fatal self-harm or suicidal thoughts)	9	4	16	226	302
This study sought to examine the relation between nicotine dependence and suicide attempts in a population-based sample of adults.	nicotine	suicide attempts	9	50	58	74	90
There has been much debate as to whether nicotine is a risk factor for suicidal behaviour.	nicotine	suicidal behaviour	9	41	49	71	89
High nicotine dependence was correlated with hookah consumption and history of suicide attempt.	nicotine	suicide attempt	0	5	13	79	94
Cigarette smokers represent another relevant population for this line of research due to recent reports indicating that cigarette smoking and nicotine dependence may be related to elevated suicidality.	nicotine	suicidality	0	142	150	189	200
Suicidal ideation was reported by 12.5% of all subjects at some point in their life and was higher in nicotine dependents, youth with alcohol related problems and users of illicit substances as well as in youth with lower educational status.	nicotine	Suicidal ideation	0	102	110	0	17
By contrast, increased transcriptional activity of the L allele is considered protective for depression but is also associated with completed suicide, nicotine dependence, and attention deficit hyperactivity disorder.	nicotine	completed suicide	0	151	159	132	149
Nicotine dependence is associated with an increased risk of mood and anxiety disorders and suicide.	nicotine	suicide	0	0	8	91	98
Compared to the Dysphoric class, the Anxious-Re-experiencing and High Symptom classes were more likely to report sexual assault, physical assault, and military combat as their worst traumatic events; had an earlier age of onset and longer duration of PTSD; and were more likely to be diagnosed with nicotine dependence and borderline personality disorder, to have attempted suicide, and had poorer p…	nicotine	suicide	0	299	307	374	381
In addition to the PDAS, psychometric tools including the HAMD17, HAMA, BPRS, CGI-S, SOFAS, SSI-Beck, WHOQOL-BREF, AUDIT, and FTND were used to assess, respectively, depression, anxiety, overall symptoms, global severity, social functioning, suicidal ideation, quality of life, alcohol use, and nicotine use.	nicotine	suicidal ideation	0	295	303	242	259
There was one fatal suicide during the full treatment period on placebo (incidence 0.1%; rate 0.003), and none on escitalopram.	escitalopram	suicide	9	114	126	20	27
Non-suicidal self-injury by intravenous application of nicotine in a patient with borderline personality disorder resulting in substance dependence.	nicotine	Non-suicidal self-injury	0	55	63	0	24
Suicide attempt via sodium pentobarbital is uncommon.	sodium pentobarbital	Suicide attempt	2	20	40	0	15
This study was conducted in people wounded during the Iran-Iraq war with PTSD, in order to compare the risk of suicide in those with and without drug and nicotine dependence.	nicotine	suicide	0	154	162	111	118
There was no indication from this review of clinical trial data that citalopram may increase the risk of suicide in patients with MDD or anxiety.	citalopram	suicide	9	69	79	105	112
The suicide-related data on citalopram from controlled clinical trials in depression and anxiety disorders were analysed.	citalopram	suicide-related data	9	28	38	4	24
Nicotine dependence is associated with suicide attempts and self-mutilation among adolescent females.	nicotine	suicide attempts	1	0	8	39	55
Further sex-specific studies with accurate measurements of nicotine and its metabolites in relation to various suicidal and self-destructive behaviors are needed.	nicotine	suicidal and self-destructive behaviors	9	59	67	111	150
There are no studies investigating the degree of nicotine dependence (ND) and suicidality among underage adolescents.	nicotine	suicidality	0	49	57	78	89
There was one fatal suicide during treatment (after 12 weeks of double-blind treatment in a relapse-prevention trial) for a patient treated with citalopram (incidence: 0.4%; rate: 0.010) and none on placebo.	citalopram	suicide	9	145	155	20	27
Associations between pathological/problem gambling and alcohol use disorder, nicotine dependence, mood disorder, anxiety disorder, and suicidality were overwhelmingly positive and significant (p < 0.05), even after controlling for age and gender.	nicotine	suicidality	0	77	85	135	146
A 27-year-old female nurse intravenously injected 5 mL of cigarette soakage solution that contained approximately 5.7 mg nicotine, in a suicidal attempt.	nicotine	suicidal attempt	0	121	129	136	152
They reported higher lifetime rates of panic disorder, specific and social phobia, generalized anxiety disorder, major depressive episode, manic disorder, suicide attempt, antisocial personality disorder and all addictive disorders than those without nicotine dependence.	nicotine	suicide attempt	9	251	259	155	170
Two UK suicides using nicotine extracted from tobacco employing instructions available on the Internet.	nicotine	suicides	2	22	30	7	15
These are believed to be the first UK suicides by nicotine using instructions from the Internet reported in the literature.	nicotine	suicides	2	50	58	38	46
Nicotine dependence was associated with alcohol use disorders (OR = 3.4), young adulthood (OR = 2.3), widowhood (OR = 2.2) and previous suicide attempts (OR = 1.8).	nicotine	suicide attempts	9	0	8	136	152
Nicotine dependence and drug use disorders did not increase risk for suicidal behavior among those with bipolar disorder, nor did they confer additional risk among bipolar respondents who also reported alcohol use disorder.	nicotine	suicidal behavior	0	0	8	69	86
Bipolar individuals with comorbid alcohol use disorder were at greater risk for suicide attempt than those individuals without alcohol use disorder (adjusted odds ratio=2.25; 95% CI, 1.61-3.14) and were more likely to have comorbid nicotine dependence and drug use disorders.	nicotine	suicide attempt	0	232	240	80	95
Associations between ADHD symptoms and alcohol abuse/dependence, nicotine dependence, mood disorders, major depressive disorder, bipolar disorder, anxiety disorders, obsessive-compulsive disorder, post-traumatic stress disorder, social phobia, specific phobia, somatoform disorder, sleep disturbances, and suicidality were overwhelmingly positive and significant (P<0.05), after controlling for gend…	nicotine	suicidality	0	65	73	306	317
Participants had a body mass index of 27 kg/m or higher with hyperlipidemia or body mass index of 30 kg/m or higher, and no current substance abuse/dependence (except nicotine), more than weekly cannabis use, or recent depressive symptoms/suicidality.	nicotine	suicidality	0	167	175	239	250
The Risk of Suicide according to Drug Abuse and Nicotine Dependence in Patients with War Injuries and Chronic Traumatic Stress Disorder.	nicotine	Suicide	0	48	56	12	19
Our findings suggest that dependence on cigarettes may not play a role in increasing the risk of suicide, whereas the dependence on opium and its derivatives may increase this risk.	opium	suicide	0	132	137	97	104
Although the risk of suicide had no significant difference among individuals with low to moderate dependence on cigarettes compared to those with high nicotine dependence, it was higher in subjects with substance abuse than in those without it (P = 0.0001).	nicotine	suicide	0	151	159	21	28
Citalopram was significantly more efficacious than placebo in lowering suicidal thoughts, based on efficacy rating (MADRS, item 10).	citalopram	suicidal thoughts	9	0	10	71	88
Citalopram and suicidality in adult major depression and anxiety disorders.	citalopram	suicidality	9	0	10	15	26
There was no indication that escitalopram provokes suicidal behaviour compared to placebo in either MDD or anxiety disorders.	escitalopram	suicidal behaviour	9	29	41	51	69
A cohort study in about 50 elderly patients and analysis of several hundred reported suicide attempts by venlafaxine overdose demonstrated a risk of QT interval prolongation, which can lead to torsades de pointes, an unusual and potentially fatal type of ventricular tachycardia.	venlafaxine	suicide attempts	2	105	116	85	101
As the accessibility of transdermal nicotine patches increases, increasing misuse of these products by suicidal adults is likely.	nicotine	suicidal adults	2	36	44	103	118
It is interesting that despite the controversial opinion about the TCAprescribing according to their side effects profile and safety to use, our respondent chose amitriptyline for the melancholic depression with suicidal thoughts (50.2%) and for the anesthetic depression (28%).	amitriptyline	suicidal thoughts	0	162	175	212	229
Suicide attempts by amitriptyline overdose in adult single women were the commonest finding.	amitriptyline	Suicide attempts	2	20	33	0	16
Furthermore, ouabain exerted its stimulatory activity by increasing the proportion of erythroid colony-forming cells (BFU-e) in cell cycle as determined by 'thymidine suicide' experiments.	ouabain	'thymidine suicide' experiments	0	13	20	156	187
Lithium (Li) salts have shown anti-manic, anti-suicidal, and antioxidant properties.	lithium	anti-suicidal, and antioxidant properties	3	0	7	42	83
We present a 15-year-old girl who ingested amitriptyline with suicidal intent.	amitriptyline	suicidal intent	2	43	56	62	77
[truncated: 9,972 more rows]
